# Supplementary material for: Consensus-Phenotype Integration of Transcriptomic and Metabolomic Data Implies a Role for Metabolism in the Chemosensitivity of Tumour Cells
Source: PLoS Comput Biol. 2011 Mar 31;7(3):e1001113. doi: 10.1371/journal.pcbi.1001113 (PMC3068923; doi:10.1371/journal.pcbi.1001113)
Supplement: Table S1 — Panels of genes and metabolites that were deemed to be associated with the sensitivity to each drug. (0.57 MB XLS) [file pcbi.1001113.s001.xls]

## Sheet: Sheet1
Carboplain genes	cisplatin genes	Iproplatin genes	Tetraplain genes	Carboplatin Metabolites	Cisplatin Metabolites	Iproplatin Metabolites	Tetraplatin Metabolites
uniprot:1433F_HUMAN	uniprot:1433F_HUMAN	uniprot:1433S_HUMAN	uniprot:1433E_HUMAN	kegg:C00299	kegg:C00262	kegg:C00116	kegg:C10153
uniprot:1433S_HUMAN	uniprot:1433S_HUMAN	uniprot:1433Z_HUMAN	uniprot:1433Z_HUMAN	kegg:C00262	kegg:C00299	kegg:C00089	kegg:C15005
uniprot:1433Z_HUMAN	uniprot:1433Z_HUMAN	uniprot:1B07_HUMAN	uniprot:1C01_HUMAN	kegg:C00385	kegg:C03425	kegg:C01970	kegg:C00245
uniprot:A6NK59_HUMAN	uniprot:2ABB_HUMAN	uniprot:2A5B_HUMAN	uniprot:2A5B_HUMAN		kegg:C05283	kegg:C00185	kegg:C01177
uniprot:ACSL6_HUMAN	uniprot:2DOA_HUMAN	uniprot:2A5G_HUMAN	uniprot:2A5D_HUMAN		kegg:C01551	kegg:C06421	kegg:C00379
uniprot:ACY1_HUMAN	uniprot:A20A1_HUMAN	uniprot:2ABA_HUMAN	uniprot:2A5G_HUMAN		kegg:C02348	kegg:C06422	kegg:C00227
uniprot:ADCK2_HUMAN	uniprot:A6NK59_HUMAN	uniprot:2DOA_HUMAN	uniprot:2AAB_HUMAN		kegg:C02350	kegg:C00208	kegg:C00089
uniprot:AFF4_HUMAN	uniprot:AAAT_HUMAN	uniprot:3BP2_HUMAN	uniprot:2ABD_HUMAN		kegg:C00931	kegg:C00897	kegg:C01970
uniprot:AG10B_HUMAN	uniprot:AASD1_HUMAN	uniprot:3BP5L_HUMAN	uniprot:2ABG_HUMAN		kegg:C00116	kegg:C01971	kegg:C00185
uniprot:AGRP_HUMAN	uniprot:ABCC9_HUMAN	uniprot:3HIDH_HUMAN	uniprot:2DOA_HUMAN		kegg:C00159	kegg:C01742	kegg:C06421
uniprot:AHNK_HUMAN	uniprot:ABCF2_HUMAN	uniprot:41_HUMAN	uniprot:3BP1_HUMAN		kegg:C00936	kegg:C05402	kegg:C06422
uniprot:AIF1_HUMAN	uniprot:ABD12_HUMAN	uniprot:4EBP2_HUMAN	uniprot:3BP5_HUMAN		kegg:C02209	kegg:C00243	kegg:C00208
uniprot:AKA28_HUMAN	uniprot:ABHD6_HUMAN	uniprot:4ET_HUMAN	uniprot:3HIDH_HUMAN		kegg:C00026	kegg:C00818	kegg:C00897
uniprot:AKP13_HUMAN	uniprot:ABLM1_HUMAN	uniprot:5NT1B_HUMAN	uniprot:41_HUMAN		kegg:C00460	kegg:C02781	kegg:C01971
uniprot:AKP8L_HUMAN	uniprot:ABTB2_HUMAN	uniprot:5NTD_HUMAN	uniprot:4EBP2_HUMAN		kegg:C00385	kegg:C00586	kegg:C01742
uniprot:AL5AP_HUMAN	uniprot:ACK1_HUMAN	uniprot:68MP_HUMAN	uniprot:4ET_HUMAN		kegg:C00106	kegg:C01019	kegg:C05402
uniprot:ALAT2_HUMAN	uniprot:ACL6A_HUMAN	uniprot:7B2_HUMAN	uniprot:4F2_HUMAN		kegg:C00086	kegg:C00507	kegg:C00243
uniprot:ALS2_HUMAN	uniprot:ACO11_HUMAN	uniprot:8ODP_HUMAN	uniprot:5HT1A_HUMAN		kegg:C00187	kegg:C00187	kegg:C00116
uniprot:AMFR1_HUMAN	uniprot:ACOT4_HUMAN	uniprot:A20A1_HUMAN	uniprot:5HT1B_HUMAN		kegg:C01487	kegg:C00279	kegg:C00187
uniprot:AMPM2_HUMAN	uniprot:ACOX1_HUMAN	uniprot:A2GL_HUMAN	uniprot:5HT2A_HUMAN		kegg:C00294	kegg:C01177	kegg:C00818
uniprot:AN30A_HUMAN	uniprot:ACSA_HUMAN	uniprot:A4_HUMAN	uniprot:5HT6R_HUMAN		kegg:C03114	kegg:C00379	kegg:C02781
uniprot:AN32E_HUMAN	uniprot:ACSL4_HUMAN	uniprot:A6NGF0_HUMAN	uniprot:5NT3_HUMAN		kegg:C10153	kegg:C00086	kegg:C00586
uniprot:ANGL1_HUMAN	uniprot:ACSL5_HUMAN	uniprot:AA2BR_HUMAN	uniprot:5NTD_HUMAN		kegg:C15005	kegg:C03406	kegg:C01019
uniprot:ANGL2_HUMAN	uniprot:ACSL6_HUMAN	uniprot:AAAD_HUMAN	uniprot:68MP_HUMAN		kegg:C00123	kegg:C00387	kegg:C00507
uniprot:ANK3_HUMAN	uniprot:ACTN2_HUMAN	uniprot:AAAS_HUMAN	uniprot:7B2_HUMAN		kegg:C01570	kegg:C01551	kegg:C00086
uniprot:ANKR5_HUMAN	uniprot:ACTN3_HUMAN	uniprot:AAK1_HUMAN	uniprot:A1AG1_HUMAN		kegg:C00483	kegg:C02348	kegg:C03557
uniprot:ANTR1_HUMAN	uniprot:ACY1_HUMAN	uniprot:AAKB2_HUMAN	uniprot:A4_HUMAN		kegg:C00487	kegg:C02350	kegg:C00197
uniprot:AP2A_HUMAN	uniprot:ADA1A_HUMAN	uniprot:AAMP_HUMAN	uniprot:A4GAT_HUMAN		kegg:C00318	kegg:C10153	kegg:C00577
uniprot:APC5_HUMAN	uniprot:ADAM8_HUMAN	uniprot:AASD1_HUMAN	uniprot:A6NEE4_HUMAN		kegg:C15025	kegg:C15005	kegg:C02154
uniprot:APRV1_HUMAN	uniprot:ADCK2_HUMAN	uniprot:ABC3A_HUMAN	uniprot:A6NFM0_HUMAN		kegg:C00407	kegg:C00106	kegg:C02426
uniprot:APT_HUMAN	uniprot:ADCL2_HUMAN	uniprot:ABC3F_HUMAN	uniprot:AA1R_HUMAN		kegg:C06418	kegg:C00227	kegg:C01096
uniprot:ARFP2_HUMAN	uniprot:ADCY6_HUMAN	uniprot:ABCA1_HUMAN	uniprot:AA2BR_HUMAN		kegg:C16434	kegg:C03425	kegg:C00644
uniprot:ARGAL_HUMAN	uniprot:ADPGK_HUMAN	uniprot:ABCA2_HUMAN	uniprot:AAAD_HUMAN		kegg:C01177	kegg:C00249	kegg:C00074
uniprot:ARHG4_HUMAN	uniprot:ADPRH_HUMAN	uniprot:ABCA8_HUMAN	uniprot:AAAS_HUMAN			kegg:C00074	kegg:C00168
uniprot:ARHG5_HUMAN	uniprot:AFF3_HUMAN	uniprot:ABCB9_HUMAN	uniprot:AAK1_HUMAN			kegg:C05283	kegg:C00279
uniprot:ARHG6_HUMAN	uniprot:AG10B_HUMAN	uniprot:ABCC9_HUMAN	uniprot:AAKB1_HUMAN			kegg:C00168	kegg:C00670
uniprot:ARHG8_HUMAN	uniprot:AGR2_HUMAN	uniprot:ABCE1_HUMAN	uniprot:AAKB2_HUMAN			kegg:C00532	kegg:C00092
uniprot:ARHGC_HUMAN	uniprot:AGR3_HUMAN	uniprot:ABCF2_HUMAN	uniprot:AAKG2_HUMAN				kegg:C00668
uniprot:ARHGG_HUMAN	uniprot:AHI1_HUMAN	uniprot:ABCF3_HUMAN	uniprot:AAPK1_HUMAN				kegg:C01172
uniprot:ARHGJ_HUMAN	uniprot:AHNK_HUMAN	uniprot:ABCG1_HUMAN	uniprot:AAPK2_HUMAN				kegg:C00099
uniprot:ARL14_HUMAN	uniprot:AHR_HUMAN	uniprot:ABCG8_HUMAN	uniprot:AASD1_HUMAN				kegg:C00152
uniprot:ARL5A_HUMAN	uniprot:AIF1_HUMAN	uniprot:ABD12_HUMAN	uniprot:ABC3C_HUMAN				kegg:C01905
uniprot:ARMX5_HUMAN	uniprot:AIPL1_HUMAN	uniprot:ABHD4_HUMAN	uniprot:ABC3F_HUMAN				kegg:C16438
uniprot:ARP2_HUMAN	uniprot:AKP13_HUMAN	uniprot:ABHD5_HUMAN	uniprot:ABC3G_HUMAN				kegg:C00019
uniprot:ARP3_HUMAN	uniprot:AL5AP_HUMAN	uniprot:ABHD8_HUMAN	uniprot:ABCA1_HUMAN				kegg:C00383
uniprot:ARRD1_HUMAN	uniprot:ALBU_HUMAN	uniprot:ABI2_HUMAN	uniprot:ABCA7_HUMAN				kegg:C02571
uniprot:ASPH_HUMAN	uniprot:ALK_HUMAN	uniprot:ABL2_HUMAN	uniprot:ABCB8_HUMAN				kegg:C01157
uniprot:AT11C_HUMAN	uniprot:ALPK3_HUMAN	uniprot:ABLM2_HUMAN	uniprot:ABCB9_HUMAN				kegg:C01015
uniprot:AT2B1_HUMAN	uniprot:ALS2_HUMAN	uniprot:ABLM3_HUMAN	uniprot:ABCC9_HUMAN				kegg:C00328
uniprot:AT8B4_HUMAN	uniprot:AMPM2_HUMAN	uniprot:ABR_HUMAN	uniprot:ABCD3_HUMAN				kegg:C02737
uniprot:ATF6A_HUMAN	uniprot:AN30A_HUMAN	uniprot:ABT1_HUMAN	uniprot:ABCE1_HUMAN				kegg:C00300
uniprot:ATG3_HUMAN	uniprot:AN32E_HUMAN	uniprot:ABTB2_HUMAN	uniprot:ABCF2_HUMAN				kegg:C00387
uniprot:ATHL1_HUMAN	uniprot:ANGL1_HUMAN	uniprot:ACACA_HUMAN	uniprot:ABCG1_HUMAN				kegg:C00460
uniprot:ATRN1_HUMAN	uniprot:ANGT_HUMAN	uniprot:ACADM_HUMAN	uniprot:ABCG2_HUMAN				kegg:C01035
uniprot:ATRX_HUMAN	uniprot:ANKR5_HUMAN	uniprot:ACADV_HUMAN	uniprot:ABCG8_HUMAN				kegg:C00025
uniprot:ATX3_HUMAN	uniprot:ANKS6_HUMAN	uniprot:ACBD4_HUMAN	uniprot:ABD12_HUMAN				kegg:C00217
uniprot:AXN2_HUMAN	uniprot:ANS4B_HUMAN	uniprot:ACBD6_HUMAN	uniprot:ABHD2_HUMAN				kegg:C00979
uniprot:B3GN3_HUMAN	uniprot:ANTR1_HUMAN	uniprot:ACCN1_HUMAN	uniprot:ABHD4_HUMAN				kegg:C03425
uniprot:B3GNL_HUMAN	uniprot:ANXA4_HUMAN	uniprot:ACCN2_HUMAN	uniprot:ABHD5_HUMAN				kegg:C01112
uniprot:B3GT4_HUMAN	uniprot:ANXA9_HUMAN	uniprot:ACD10_HUMAN	uniprot:ABHD7_HUMAN				kegg:C00199
uniprot:B4DK94_HUMAN	uniprot:AOFA_HUMAN	uniprot:ACDSB_HUMAN	uniprot:ABHD8_HUMAN				kegg:C00791
uniprot:BAX_HUMAN	uniprot:AP2A_HUMAN	uniprot:ACE_HUMAN	uniprot:ABHD9_HUMAN				kegg:C00249
uniprot:BBS1_HUMAN	uniprot:APC5_HUMAN	uniprot:ACH10_HUMAN	uniprot:ABHDA_HUMAN				kegg:C00055
uniprot:BCAT1_HUMAN	uniprot:APLP2_HUMAN	uniprot:ACHA3_HUMAN	uniprot:ABHEA_HUMAN				kegg:C00021
uniprot:BCLF1_HUMAN	uniprot:APOA1_HUMAN	uniprot:ACHA4_HUMAN	uniprot:ABHEB_HUMAN				kegg:C00526
uniprot:BCLX_HUMAN	uniprot:APOL3_HUMAN	uniprot:ACHA5_HUMAN	uniprot:ABI2_HUMAN				kegg:C00147
uniprot:BI2L1_HUMAN	uniprot:APOL5_HUMAN	uniprot:ACK1_HUMAN	uniprot:ABL2_HUMAN				kegg:C00158
uniprot:BIN2_HUMAN	uniprot:APRV1_HUMAN	uniprot:ACM2_HUMAN	uniprot:ABLM3_HUMAN				kegg:C00242
uniprot:BOK_HUMAN	uniprot:ARD1_HUMAN	uniprot:ACN9_HUMAN	uniprot:ABT1_HUMAN				kegg:C00106
uniprot:BPI_HUMAN	uniprot:ARFP1_HUMAN	uniprot:ACOC_HUMAN	uniprot:ABTB2_HUMAN				kegg:C00148
uniprot:BRM1L_HUMAN	uniprot:ARFP2_HUMAN	uniprot:ACOX1_HUMAN	uniprot:ACACA_HUMAN				kegg:C00763
uniprot:BSN_HUMAN	uniprot:ARGAL_HUMAN	uniprot:ACOX3_HUMAN	uniprot:ACADL_HUMAN				kegg:C16435
uniprot:BSPRY_HUMAN	uniprot:ARGI2_HUMAN	uniprot:ACPL2_HUMAN	uniprot:ACADM_HUMAN				kegg:C00299
uniprot:BTBDC_HUMAN	uniprot:ARHG4_HUMAN	uniprot:ACPM_HUMAN	uniprot:ACBD4_HUMAN				kegg:C02180
uniprot:BTG4_HUMAN	uniprot:ARHG5_HUMAN	uniprot:ACS2B_HUMAN	uniprot:ACBG1_HUMAN				kegg:C00519
uniprot:BTNL9_HUMAN	uniprot:ARHG6_HUMAN	uniprot:ACSA_HUMAN	uniprot:ACCN1_HUMAN				CHEBI:43903
uniprot:BUP1_HUMAN	uniprot:ARHG8_HUMAN	uniprot:ACSF4_HUMAN	uniprot:ACCN2_HUMAN				kegg:C00149
uniprot:BXDC1_HUMAN	uniprot:ARHGC_HUMAN	uniprot:ACSL6_HUMAN	uniprot:ACCN3_HUMAN				kegg:C00497
uniprot:BZRL1_HUMAN	uniprot:ARHGG_HUMAN	uniprot:ACSM5_HUMAN	uniprot:ACD_HUMAN				kegg:C00711
uniprot:C1QR1_HUMAN	uniprot:ARHGJ_HUMAN	uniprot:ACTA_HUMAN	uniprot:ACD10_HUMAN				kegg:C00153
uniprot:CA031_HUMAN	uniprot:ARID2_HUMAN	uniprot:ACTB_HUMAN	uniprot:ACE_HUMAN				kegg:C00532
uniprot:CA066_HUMAN	uniprot:ARK73_HUMAN	uniprot:ACTH_HUMAN	uniprot:ACHA3_HUMAN				kegg:C10164
uniprot:CA086_HUMAN	uniprot:ARL5A_HUMAN	uniprot:ACTN1_HUMAN	uniprot:ACHA4_HUMAN				kegg:C00689
uniprot:CA091_HUMAN	uniprot:ARMC7_HUMAN	uniprot:ACTN2_HUMAN	uniprot:ACHA5_HUMAN				kegg:C01551
uniprot:CA096_HUMAN	uniprot:ARMC8_HUMAN	uniprot:ACTN3_HUMAN	uniprot:ACHA6_HUMAN				kegg:C02348
uniprot:CA106_HUMAN	uniprot:ARMX6_HUMAN	uniprot:ACV1B_HUMAN	uniprot:ACHB3_HUMAN				kegg:C02350
uniprot:CA114_HUMAN	uniprot:ARP2_HUMAN	uniprot:ACVL1_HUMAN	uniprot:ACINU_HUMAN				kegg:C03406
uniprot:CA162_HUMAN	uniprot:ARRB1_HUMAN	uniprot:ACVR1_HUMAN	uniprot:ACL7B_HUMAN				kegg:C00864
uniprot:CA172_HUMAN	uniprot:ARRD1_HUMAN	uniprot:ADA_HUMAN	uniprot:ACM4_HUMAN				kegg:C00270
uniprot:CAD10_HUMAN	uniprot:ARTN_HUMAN	uniprot:ADA11_HUMAN	uniprot:ACN9_HUMAN				kegg:C16526
uniprot:CAD19_HUMAN	uniprot:ASB3_HUMAN	uniprot:ADA12_HUMAN	uniprot:ACO11_HUMAN				kegg:C00898
uniprot:CAD23_HUMAN	uniprot:ASF1A_HUMAN	uniprot:ADA17_HUMAN	uniprot:ACOC_HUMAN				kegg:C02107
uniprot:CADH1_HUMAN	uniprot:AT11C_HUMAN	uniprot:ADA1A_HUMAN	uniprot:ACON_HUMAN
uniprot:CALD1_HUMAN	uniprot:AT132_HUMAN	uniprot:ADA21_HUMAN	uniprot:ACOT9_HUMAN
uniprot:CALN1_HUMAN	uniprot:AT2C2_HUMAN	uniprot:ADA22_HUMAN	uniprot:ACOX1_HUMAN
uniprot:CALY_HUMAN	uniprot:AT8B1_HUMAN	uniprot:ADA2A_HUMAN	uniprot:ACOX3_HUMAN
uniprot:CAN1_HUMAN	uniprot:AT8B2_HUMAN	uniprot:ADAD1_HUMAN	uniprot:ACPH_HUMAN
uniprot:CAN13_HUMAN	uniprot:AT8B4_HUMAN	uniprot:ADAL_HUMAN	uniprot:ACPM_HUMAN
uniprot:CAP7_HUMAN	uniprot:ATAD4_HUMAN	uniprot:ADAM9_HUMAN	uniprot:ACSA_HUMAN
uniprot:CARD8_HUMAN	uniprot:ATF1_HUMAN	uniprot:ADCK2_HUMAN	uniprot:ACSF3_HUMAN
uniprot:CATG_HUMAN	uniprot:ATF6A_HUMAN	uniprot:ADCL1_HUMAN	uniprot:ACSF4_HUMAN
uniprot:CATL1_HUMAN	uniprot:ATG2B_HUMAN	uniprot:ADCY8_HUMAN	uniprot:ACSL4_HUMAN
uniprot:CB065_HUMAN	uniprot:ATG3_HUMAN	uniprot:ADCY9_HUMAN	uniprot:ACSM5_HUMAN
uniprot:CBLB_HUMAN	uniprot:ATP23_HUMAN	uniprot:ADDG_HUMAN	uniprot:ACTA_HUMAN
uniprot:CBPM_HUMAN	uniprot:ATP9B_HUMAN	uniprot:ADH1B_HUMAN	uniprot:ACTB_HUMAN
uniprot:CC062_HUMAN	uniprot:ATPF1_HUMAN	uniprot:ADH1G_HUMAN	uniprot:ACTL8_HUMAN
uniprot:CC126_HUMAN	uniprot:ATR_HUMAN	uniprot:ADH4_HUMAN	uniprot:ACTN1_HUMAN
uniprot:CC14B_HUMAN	uniprot:ATRN1_HUMAN	uniprot:ADH6_HUMAN	uniprot:ACTN2_HUMAN
uniprot:CC64B_HUMAN	uniprot:ATRX_HUMAN	uniprot:ADNP_HUMAN	uniprot:ACTN3_HUMAN
uniprot:CCD78_HUMAN	uniprot:ATX3_HUMAN	uniprot:ADNP2_HUMAN	uniprot:ACTY_HUMAN
uniprot:CCL13_HUMAN	uniprot:AXN2_HUMAN	uniprot:ADPGK_HUMAN	uniprot:ACTZ_HUMAN
uniprot:CCL17_HUMAN	uniprot:AZI2_HUMAN	uniprot:ADPRH_HUMAN	uniprot:ACV1B_HUMAN
uniprot:CCNO_HUMAN	uniprot:AZIN1_HUMAN	uniprot:ADRB3_HUMAN	uniprot:ACVR1_HUMAN
uniprot:CD006_HUMAN	uniprot:B2L15_HUMAN	uniprot:ADT3_HUMAN	uniprot:ACY1_HUMAN
uniprot:CD019_HUMAN	uniprot:B3A4_HUMAN	uniprot:AEBP1_HUMAN	uniprot:ADA_HUMAN
uniprot:CD33_HUMAN	uniprot:B3GN3_HUMAN	uniprot:AEBP2_HUMAN	uniprot:ADA11_HUMAN
uniprot:CD47_HUMAN	uniprot:B3GN7_HUMAN	uniprot:AES_HUMAN	uniprot:ADA12_HUMAN
uniprot:CD9_HUMAN	uniprot:B3GNL_HUMAN	uniprot:AF10_HUMAN	uniprot:ADA17_HUMAN
uniprot:CDCA7_HUMAN	uniprot:B3GT4_HUMAN	uniprot:AF17_HUMAN	uniprot:ADA1A_HUMAN
uniprot:CDCP1_HUMAN	uniprot:BACH2_HUMAN	uniprot:AFF2_HUMAN	uniprot:ADA1B_HUMAN
uniprot:CDO1_HUMAN	uniprot:BAG2_HUMAN	uniprot:AFF3_HUMAN	uniprot:ADA21_HUMAN
uniprot:CE032_HUMAN	uniprot:BAIP2_HUMAN	uniprot:AFTIN_HUMAN	uniprot:ADA22_HUMAN
uniprot:CE350_HUMAN	uniprot:BAT3_HUMAN	uniprot:AG10B_HUMAN	uniprot:ADA2B_HUMAN
uniprot:CEAM5_HUMAN	uniprot:BATF3_HUMAN	uniprot:AGGF1_HUMAN	uniprot:ADAL_HUMAN
uniprot:CENPL_HUMAN	uniprot:BAZ1A_HUMAN	uniprot:AGM1_HUMAN	uniprot:ADAM8_HUMAN
uniprot:CERKL_HUMAN	uniprot:BBS1_HUMAN	uniprot:AGTR1_HUMAN	uniprot:ADAM9_HUMAN
uniprot:CF115_HUMAN	uniprot:BC11A_HUMAN	uniprot:AGTR2_HUMAN	uniprot:ADAS_HUMAN
uniprot:CF132_HUMAN	uniprot:BCAT1_HUMAN	uniprot:AHDC1_HUMAN	uniprot:ADAT2_HUMAN
uniprot:CF170_HUMAN	uniprot:BCLW_HUMAN	uniprot:AHI1_HUMAN	uniprot:ADCK2_HUMAN
uniprot:CGT_HUMAN	uniprot:BCLX_HUMAN	uniprot:AHNK_HUMAN	uniprot:ADCK3_HUMAN
uniprot:CH055_HUMAN	uniprot:BI2L1_HUMAN	uniprot:AHR_HUMAN	uniprot:ADCL1_HUMAN
uniprot:CH073_HUMAN	uniprot:BIN2_HUMAN	uniprot:AHSA2_HUMAN	uniprot:ADCY1_HUMAN
uniprot:CHCH8_HUMAN	uniprot:BOK_HUMAN	uniprot:AIDA_HUMAN	uniprot:ADCY4_HUMAN
uniprot:CHD1L_HUMAN	uniprot:BPI_HUMAN	uniprot:AIF1_HUMAN	uniprot:ADCY8_HUMAN
uniprot:CHD2_HUMAN	uniprot:BRD4_HUMAN	uniprot:AIP_HUMAN	uniprot:ADCY9_HUMAN
uniprot:CHKA_HUMAN	uniprot:BRE1A_HUMAN	uniprot:AIPL1_HUMAN	uniprot:ADDA_HUMAN
uniprot:CHM1A_HUMAN	uniprot:BRM1L_HUMAN	uniprot:AK1A1_HUMAN	uniprot:ADFP_HUMAN
uniprot:CHM4C_HUMAN	uniprot:BSN_HUMAN	uniprot:AKA10_HUMAN	uniprot:ADH1B_HUMAN
uniprot:CHSP1_HUMAN	uniprot:BSPRY_HUMAN	uniprot:AKA11_HUMAN	uniprot:ADH4_HUMAN
uniprot:CHSS1_HUMAN	uniprot:BTBDC_HUMAN	uniprot:AKA7A_HUMAN	uniprot:ADIP_HUMAN
uniprot:CI007_HUMAN	uniprot:BTNL9_HUMAN	uniprot:AKAP5_HUMAN	uniprot:ADNP_HUMAN
uniprot:CI135_HUMAN	uniprot:BUP1_HUMAN	uniprot:AKAP6_HUMAN	uniprot:ADNP2_HUMAN
uniprot:CI140_HUMAN	uniprot:BXDC1_HUMAN	uniprot:AKD1A_HUMAN	uniprot:ADO_HUMAN
uniprot:CI167_HUMAN	uniprot:BZRL1_HUMAN	uniprot:AKNA_HUMAN	uniprot:ADPGK_HUMAN
uniprot:CK001_HUMAN	uniprot:C1QR1_HUMAN	uniprot:AKP13_HUMAN	uniprot:ADPRH_HUMAN
uniprot:CK009_HUMAN	uniprot:C56D1_HUMAN	uniprot:AKP8L_HUMAN	uniprot:ADRB1_HUMAN
uniprot:CK054_HUMAN	uniprot:CA014_HUMAN	uniprot:AKT2_HUMAN	uniprot:ADRB2_HUMAN
uniprot:CK080_HUMAN	uniprot:CA074_HUMAN	uniprot:AKT3_HUMAN	uniprot:ADRM1_HUMAN
uniprot:CK2N1_HUMAN	uniprot:CA086_HUMAN	uniprot:AL1A2_HUMAN	uniprot:ADRO_HUMAN
uniprot:CKLF3_HUMAN	uniprot:CA106_HUMAN	uniprot:AL1B1_HUMAN	uniprot:ADT2_HUMAN
uniprot:CKLF4_HUMAN	uniprot:CA114_HUMAN	uniprot:AL2SB_HUMAN	uniprot:ADT3_HUMAN
uniprot:CKLF8_HUMAN	uniprot:CA162_HUMAN	uniprot:ALDOB_HUMAN	uniprot:ADX_HUMAN
uniprot:CL004_HUMAN	uniprot:CA172_HUMAN	uniprot:ALDR_HUMAN	uniprot:AF10_HUMAN
uniprot:CL053_HUMAN	uniprot:CA174_HUMAN	uniprot:ALEX_HUMAN	uniprot:AF17_HUMAN
uniprot:CLCN3_HUMAN	uniprot:CA182_HUMAN	uniprot:ALG13_HUMAN	uniprot:AF1L2_HUMAN
uniprot:CLD4_HUMAN	uniprot:CACO1_HUMAN	uniprot:ALG9_HUMAN	uniprot:AFAD_HUMAN
uniprot:CLD7_HUMAN	uniprot:CAD10_HUMAN	uniprot:ALK_HUMAN	uniprot:AFAP1_HUMAN
uniprot:CLD8_HUMAN	uniprot:CAD17_HUMAN	uniprot:ALKB1_HUMAN	uniprot:AFF2_HUMAN
uniprot:CMTD1_HUMAN	uniprot:CADH1_HUMAN	uniprot:ALKB4_HUMAN	uniprot:AFF3_HUMAN
uniprot:CN073_HUMAN	uniprot:CALB2_HUMAN	uniprot:ALKB6_HUMAN	uniprot:AFF4_HUMAN
uniprot:CNTLN_HUMAN	uniprot:CALC_HUMAN	uniprot:ALMS1_HUMAN	uniprot:AG10B_HUMAN
uniprot:CO5A2_HUMAN	uniprot:CAN1_HUMAN	uniprot:ALO17_HUMAN	uniprot:AGGF1_HUMAN
uniprot:COBL_HUMAN	uniprot:CAN12_HUMAN	uniprot:ALPK2_HUMAN	uniprot:AGK_HUMAN
uniprot:COE3_HUMAN	uniprot:CAN6_HUMAN	uniprot:AMBP_HUMAN	uniprot:AGM1_HUMAN
uniprot:COG4_HUMAN	uniprot:CAND1_HUMAN	uniprot:AMD_HUMAN	uniprot:AGO61_HUMAN
uniprot:COG8_HUMAN	uniprot:CANT1_HUMAN	uniprot:AMHR2_HUMAN	uniprot:AGRIN_HUMAN
uniprot:CP035_HUMAN	uniprot:CAP7_HUMAN	uniprot:AMNLS_HUMAN	uniprot:AGTR2_HUMAN
uniprot:CP042_HUMAN	uniprot:CARD8_HUMAN	uniprot:AMPL_HUMAN	uniprot:AHI1_HUMAN
uniprot:CP062_HUMAN	uniprot:CASD1_HUMAN	uniprot:AMPM1_HUMAN	uniprot:AHNK_HUMAN
uniprot:CP2R1_HUMAN	uniprot:CASP2_HUMAN	uniprot:AMPM2_HUMAN	uniprot:AHNK2_HUMAN
uniprot:CP343_HUMAN	uniprot:CATD_HUMAN	uniprot:AMPO_HUMAN	uniprot:AHR_HUMAN
uniprot:CP39A_HUMAN	uniprot:CATF_HUMAN	uniprot:AMRA1_HUMAN	uniprot:AHSA1_HUMAN
uniprot:CPNE3_HUMAN	uniprot:CATG_HUMAN	uniprot:AN13A_HUMAN	uniprot:AHSA2_HUMAN
uniprot:CPT1A_HUMAN	uniprot:CB043_HUMAN	uniprot:AN13C_HUMAN	uniprot:AIDA_HUMAN
uniprot:CQ028_HUMAN	uniprot:CB065_HUMAN	uniprot:AN32A_HUMAN	uniprot:AIF1_HUMAN
uniprot:CREB1_HUMAN	uniprot:CB39L_HUMAN	uniprot:AN32B_HUMAN	uniprot:AIFM1_HUMAN
uniprot:CRUM3_HUMAN	uniprot:CBL_HUMAN	uniprot:AN32E_HUMAN	uniprot:AIG1_HUMAN
uniprot:CS021_HUMAN	uniprot:CBLB_HUMAN	uniprot:ANGE2_HUMAN	uniprot:AIPL1_HUMAN
uniprot:CS061_HUMAN	uniprot:CBP_HUMAN	uniprot:ANGL1_HUMAN	uniprot:AK1A1_HUMAN
uniprot:CST8_HUMAN	uniprot:CBPC3_HUMAN	uniprot:ANGL3_HUMAN	uniprot:AKA10_HUMAN
uniprot:CTDSL_HUMAN	uniprot:CBX2_HUMAN	uniprot:ANGL7_HUMAN	uniprot:AKA11_HUMAN
uniprot:CTF18_HUMAN	uniprot:CBX3_HUMAN	uniprot:ANGP2_HUMAN	uniprot:AKA28_HUMAN
uniprot:CTL4_HUMAN	uniprot:CBX5_HUMAN	uniprot:ANK3_HUMAN	uniprot:AKA7A_HUMAN
uniprot:CTND1_HUMAN	uniprot:CC041_HUMAN	uniprot:ANKH_HUMAN	uniprot:AKAP1_HUMAN
uniprot:CTND2_HUMAN	uniprot:CC058_HUMAN	uniprot:ANKH1_HUMAN	uniprot:AKAP5_HUMAN
uniprot:CU034_HUMAN	uniprot:CC062_HUMAN	uniprot:ANKS6_HUMAN	uniprot:AKAP6_HUMAN
uniprot:CU084_HUMAN	uniprot:CC126_HUMAN	uniprot:ANKY1_HUMAN	uniprot:AKIB1_HUMAN
uniprot:CUL7_HUMAN	uniprot:CC14B_HUMAN	uniprot:ANKY2_HUMAN	uniprot:AKNA_HUMAN
uniprot:CV009_HUMAN	uniprot:CC64A_HUMAN	uniprot:ANLN_HUMAN	uniprot:AKP13_HUMAN
uniprot:CX026_HUMAN	uniprot:CC64B_HUMAN	uniprot:ANM7_HUMAN	uniprot:AKP8L_HUMAN
uniprot:CXA5_HUMAN	uniprot:CCD41_HUMAN	uniprot:ANPRB_HUMAN	uniprot:AKT3_HUMAN
uniprot:CXB3_HUMAN	uniprot:CCD52_HUMAN	uniprot:ANR10_HUMAN	uniprot:AL1A2_HUMAN
uniprot:CXCR2_HUMAN	uniprot:CCD75_HUMAN	uniprot:ANR17_HUMAN	uniprot:AL2CL_HUMAN
uniprot:CY561_HUMAN	uniprot:CCD78_HUMAN	uniprot:ANR29_HUMAN	uniprot:AL2S8_HUMAN
uniprot:CYLC1_HUMAN	uniprot:CCDC3_HUMAN	uniprot:ANR32_HUMAN	uniprot:AL3B1_HUMAN
uniprot:CYTA_HUMAN	uniprot:CCL13_HUMAN	uniprot:ANR33_HUMAN	uniprot:AL4A1_HUMAN
uniprot:D3D2_HUMAN	uniprot:CCL14_HUMAN	uniprot:ANR35_HUMAN	uniprot:AL5AP_HUMAN
uniprot:DAZP2_HUMAN	uniprot:CCL15_HUMAN	uniprot:ANR37_HUMAN	uniprot:AL7A1_HUMAN
uniprot:DDX24_HUMAN	uniprot:CCL17_HUMAN	uniprot:ANR45_HUMAN	uniprot:ALAT1_HUMAN
uniprot:DDX5_HUMAN	uniprot:CCL22_HUMAN	uniprot:ANR46_HUMAN	uniprot:ALDR_HUMAN
uniprot:DEF1_HUMAN	uniprot:CCNF_HUMAN	uniprot:ANR53_HUMAN	uniprot:ALEX_HUMAN
uniprot:DEFI8_HUMAN	uniprot:CCNO_HUMAN	uniprot:ANS1B_HUMAN	uniprot:ALG1_HUMAN
uniprot:DEGS1_HUMAN	uniprot:CCRL1_HUMAN	uniprot:ANTR2_HUMAN	uniprot:ALG11_HUMAN
uniprot:DEN4C_HUMAN	uniprot:CD006_HUMAN	uniprot:ANXA1_HUMAN	uniprot:ALG14_HUMAN
uniprot:DEP1A_HUMAN	uniprot:CD016_HUMAN	uniprot:ANXA2_HUMAN	uniprot:ALG3_HUMAN
uniprot:DHAK_HUMAN	uniprot:CD019_HUMAN	uniprot:ANXA5_HUMAN	uniprot:ALG5_HUMAN
uniprot:DHCR7_HUMAN	uniprot:CD181_HUMAN	uniprot:AP2A1_HUMAN	uniprot:ALG9_HUMAN
uniprot:DHI2_HUMAN	uniprot:CD33_HUMAN	uniprot:AP2A2_HUMAN	uniprot:ALKB1_HUMAN
uniprot:DHR12_HUMAN	uniprot:CD3Z_HUMAN	uniprot:AP2B1_HUMAN	uniprot:ALKB2_HUMAN
uniprot:DHRS1_HUMAN	uniprot:CD45_HUMAN	uniprot:AP2M1_HUMAN	uniprot:ALKB4_HUMAN
uniprot:DHSA_HUMAN	uniprot:CD47_HUMAN	uniprot:AP3B2_HUMAN	uniprot:ALKB5_HUMAN
uniprot:DHX8_HUMAN	uniprot:CD53_HUMAN	uniprot:AP3D1_HUMAN	uniprot:ALKB7_HUMAN
uniprot:DICER_HUMAN	uniprot:CD9_HUMAN	uniprot:AP4E1_HUMAN	uniprot:ALMS1_HUMAN
uniprot:DLG3_HUMAN	uniprot:CD97_HUMAN	uniprot:APBA2_HUMAN	uniprot:ALPK1_HUMAN
uniprot:DLG5_HUMAN	uniprot:CD99_HUMAN	uniprot:APBA3_HUMAN	uniprot:ALPK2_HUMAN
uniprot:DLL1_HUMAN	uniprot:CDCA7_HUMAN	uniprot:APC_HUMAN	uniprot:ALS2_HUMAN
uniprot:DLRB2_HUMAN	uniprot:CDCP1_HUMAN	uniprot:APC1_HUMAN	uniprot:AMACR_HUMAN
uniprot:DLX1_HUMAN	uniprot:CDK6_HUMAN	uniprot:APC10_HUMAN	uniprot:AMBN_HUMAN
uniprot:DLX2_HUMAN	uniprot:CDO1_HUMAN	uniprot:APC2_HUMAN	uniprot:AMBP_HUMAN
uniprot:DOCK2_HUMAN	uniprot:CDX1_HUMAN	uniprot:APC4_HUMAN	uniprot:AMD_HUMAN
uniprot:DOCK3_HUMAN	uniprot:CE004_HUMAN	uniprot:APC5_HUMAN	uniprot:AMFR1_HUMAN
uniprot:DOCK6_HUMAN	uniprot:CE032_HUMAN	uniprot:APC7_HUMAN	uniprot:AMGO3_HUMAN
uniprot:DOCK9_HUMAN	uniprot:CE350_HUMAN	uniprot:APEL_HUMAN	uniprot:AMN1_HUMAN
uniprot:DOK3_HUMAN	uniprot:CEAM5_HUMAN	uniprot:APEX1_HUMAN	uniprot:AMOL1_HUMAN
uniprot:DPM2_HUMAN	uniprot:CEBPA_HUMAN	uniprot:APEX2_HUMAN	uniprot:AMOL2_HUMAN
uniprot:DPOLZ_HUMAN	uniprot:CELF2_HUMAN	uniprot:APHC_HUMAN	uniprot:AMPD3_HUMAN
uniprot:DSC2_HUMAN	uniprot:CENPL_HUMAN	uniprot:APIP_HUMAN	uniprot:AMPL_HUMAN
uniprot:DSG1_HUMAN	uniprot:CEP68_HUMAN	uniprot:APMAP_HUMAN	uniprot:AMPM1_HUMAN
uniprot:DSG2_HUMAN	uniprot:CERKL_HUMAN	uniprot:APOA5_HUMAN	uniprot:AMPM2_HUMAN
uniprot:DSN1_HUMAN	uniprot:CF050_HUMAN	uniprot:APOE_HUMAN	uniprot:AMPN_HUMAN
uniprot:DYN2_HUMAN	uniprot:CF115_HUMAN	uniprot:APOL4_HUMAN	uniprot:AMPO_HUMAN
uniprot:E41L1_HUMAN	uniprot:CF125_HUMAN	uniprot:AQP11_HUMAN	uniprot:AMRA1_HUMAN
uniprot:E41L3_HUMAN	uniprot:CF132_HUMAN	uniprot:AQP3_HUMAN	uniprot:AN13A_HUMAN
uniprot:EEPD1_HUMAN	uniprot:CF170_HUMAN	uniprot:AQP9_HUMAN	uniprot:AN13C_HUMAN
uniprot:EFNA1_HUMAN	uniprot:CF204_HUMAN	uniprot:AQR_HUMAN	uniprot:AN32A_HUMAN
uniprot:EGFLA_HUMAN	uniprot:CFAB_HUMAN	uniprot:AR6P4_HUMAN	uniprot:AN32B_HUMAN
uniprot:EGLN2_HUMAN	uniprot:CG020_HUMAN	uniprot:AR6P6_HUMAN	uniprot:AN32E_HUMAN
uniprot:EHD3_HUMAN	uniprot:CG040_HUMAN	uniprot:ARBK1_HUMAN	uniprot:AN34C_HUMAN
uniprot:EHF_HUMAN	uniprot:CG050_HUMAN	uniprot:ARBK2_HUMAN	uniprot:ANFY1_HUMAN
uniprot:EKI1_HUMAN	uniprot:CH042_HUMAN	uniprot:ARD1_HUMAN	uniprot:ANGE1_HUMAN
uniprot:ELF3_HUMAN	uniprot:CH055_HUMAN	uniprot:ARF4_HUMAN	uniprot:ANGL3_HUMAN
uniprot:ELL2_HUMAN	uniprot:CH073_HUMAN	uniprot:ARFG1_HUMAN	uniprot:ANGL6_HUMAN
uniprot:ELL3_HUMAN	uniprot:CHD1L_HUMAN	uniprot:ARGL1_HUMAN	uniprot:ANGP2_HUMAN
uniprot:ELMO3_HUMAN	uniprot:CHD2_HUMAN	uniprot:ARHG1_HUMAN	uniprot:ANGT_HUMAN
uniprot:ELNE_HUMAN	uniprot:CHIT1_HUMAN	uniprot:ARHG6_HUMAN	uniprot:ANKH_HUMAN
uniprot:EMAL2_HUMAN	uniprot:CHKA_HUMAN	uniprot:ARHG7_HUMAN	uniprot:ANKH1_HUMAN
uniprot:EMAL4_HUMAN	uniprot:CHM4B_HUMAN	uniprot:ARHGC_HUMAN	uniprot:ANKR6_HUMAN
uniprot:EMP2_HUMAN	uniprot:CHM4C_HUMAN	uniprot:ARHGH_HUMAN	uniprot:ANKS6_HUMAN
uniprot:EMX1_HUMAN	uniprot:CHSS1_HUMAN	uniprot:ARI1_HUMAN	uniprot:ANKZ1_HUMAN
uniprot:ENAH_HUMAN	uniprot:CI007_HUMAN	uniprot:ARI1A_HUMAN	uniprot:ANLN_HUMAN
uniprot:ENAM_HUMAN	uniprot:CI041_HUMAN	uniprot:ARI3A_HUMAN	uniprot:ANM1_HUMAN
uniprot:ENTP5_HUMAN	uniprot:CI072_HUMAN	uniprot:ARI4A_HUMAN	uniprot:ANM2_HUMAN
uniprot:EPHAA_HUMAN	uniprot:CI100_HUMAN	uniprot:ARI4B_HUMAN	uniprot:ANM7_HUMAN
uniprot:EPHB4_HUMAN	uniprot:CI102_HUMAN	uniprot:ARID2_HUMAN	uniprot:ANM8_HUMAN
uniprot:EPM2A_HUMAN	uniprot:CI131_HUMAN	uniprot:ARIP4_HUMAN	uniprot:ANPRA_HUMAN
uniprot:EPN4_HUMAN	uniprot:CI135_HUMAN	uniprot:ARL17_HUMAN	uniprot:ANPRC_HUMAN
uniprot:ERG19_HUMAN	uniprot:CI150_HUMAN	uniprot:ARL4A_HUMAN	uniprot:ANR10_HUMAN
uniprot:ES8L2_HUMAN	uniprot:CI152_HUMAN	uniprot:ARL5A_HUMAN	uniprot:ANR11_HUMAN
uniprot:ES8L3_HUMAN	uniprot:CI167_HUMAN	uniprot:ARMC2_HUMAN	uniprot:ANR12_HUMAN
uniprot:ESR1_HUMAN	uniprot:CING_HUMAN	uniprot:ARMC4_HUMAN	uniprot:ANR17_HUMAN
uniprot:ETS2_HUMAN	uniprot:CIRBP_HUMAN	uniprot:ARMC8_HUMAN	uniprot:ANR29_HUMAN
uniprot:ETV6_HUMAN	uniprot:CK052_HUMAN	uniprot:ARMX5_HUMAN	uniprot:ANR42_HUMAN
uniprot:EVPL_HUMAN	uniprot:CK054_HUMAN	uniprot:ARP3B_HUMAN	uniprot:ANR44_HUMAN
uniprot:EXOS3_HUMAN	uniprot:CK080_HUMAN	uniprot:ARP5_HUMAN	uniprot:ANR46_HUMAN
uniprot:EXPH5_HUMAN	uniprot:CK2N1_HUMAN	uniprot:ARP6_HUMAN	uniprot:ANR50_HUMAN
uniprot:F101B_HUMAN	uniprot:CK2N2_HUMAN	uniprot:ARP8_HUMAN	uniprot:ANR60_HUMAN
uniprot:F104B_HUMAN	uniprot:CKLF3_HUMAN	uniprot:ARRB2_HUMAN	uniprot:ANXA1_HUMAN
uniprot:F110B_HUMAN	uniprot:CKLF4_HUMAN	uniprot:ARSB_HUMAN	uniprot:ANXA2_HUMAN
uniprot:F118B_HUMAN	uniprot:CKLF8_HUMAN	uniprot:ARSD_HUMAN	uniprot:ANXA3_HUMAN
uniprot:F119A_HUMAN	uniprot:CL004_HUMAN	uniprot:ARSF_HUMAN	uniprot:ANXA4_HUMAN
uniprot:F16A2_HUMAN	uniprot:CL026_HUMAN	uniprot:ARSJ_HUMAN	uniprot:ANXA5_HUMAN
uniprot:FA2H_HUMAN	uniprot:CL053_HUMAN	uniprot:ARSK_HUMAN	uniprot:AOF1_HUMAN
uniprot:FA46A_HUMAN	uniprot:CLC11_HUMAN	uniprot:ARVC_HUMAN	uniprot:AOFB_HUMAN
uniprot:FA73B_HUMAN	uniprot:CLCN3_HUMAN	uniprot:AS250_HUMAN	uniprot:AP1G1_HUMAN
uniprot:FA83H_HUMAN	uniprot:CLCN5_HUMAN	uniprot:ASB1_HUMAN	uniprot:AP1M1_HUMAN
uniprot:FA84B_HUMAN	uniprot:CLD2_HUMAN	uniprot:ASB3_HUMAN	uniprot:AP1M2_HUMAN
uniprot:FA98A_HUMAN	uniprot:CLD4_HUMAN	uniprot:ASB8_HUMAN	uniprot:AP2A_HUMAN
uniprot:FA98C_HUMAN	uniprot:CLD7_HUMAN	uniprot:ASCL1_HUMAN	uniprot:AP2A2_HUMAN
uniprot:FAAH2_HUMAN	uniprot:CLD8_HUMAN	uniprot:ASF1A_HUMAN	uniprot:AP2B1_HUMAN
uniprot:FAH2A_HUMAN	uniprot:CLM6_HUMAN	uniprot:ASGL1_HUMAN	uniprot:AP2M1_HUMAN
uniprot:FANK1_HUMAN	uniprot:CLMN_HUMAN	uniprot:ASHWN_HUMAN	uniprot:AP3B2_HUMAN
uniprot:FBSP1_HUMAN	uniprot:CLRN3_HUMAN	uniprot:ASM_HUMAN	uniprot:AP3S2_HUMAN
uniprot:FBX42_HUMAN	uniprot:CM016_HUMAN	uniprot:ASML_HUMAN	uniprot:AP4E1_HUMAN
uniprot:FBXL6_HUMAN	uniprot:CM027_HUMAN	uniprot:ASPH_HUMAN	uniprot:AP4S1_HUMAN
uniprot:FCGR1_HUMAN	uniprot:CMAH_HUMAN	uniprot:ASPX_HUMAN	uniprot:APAF_HUMAN
uniprot:FCL_HUMAN	uniprot:CMTD1_HUMAN	uniprot:ASTN2_HUMAN	uniprot:APBA1_HUMAN
uniprot:FERM1_HUMAN	uniprot:CN050_HUMAN	uniprot:ASXL2_HUMAN	uniprot:APBA2_HUMAN
uniprot:FES_HUMAN	uniprot:CNBP1_HUMAN	uniprot:AT10A_HUMAN	uniprot:APBA3_HUMAN
uniprot:FGD5_HUMAN	uniprot:CNKR1_HUMAN	uniprot:AT10D_HUMAN	uniprot:APBB1_HUMAN
uniprot:FGFR2_HUMAN	uniprot:CNKR3_HUMAN	uniprot:AT11A_HUMAN	uniprot:APBB2_HUMAN
uniprot:FGFR4_HUMAN	uniprot:CNN2_HUMAN	uniprot:AT11B_HUMAN	uniprot:APC_HUMAN
uniprot:FGL2_HUMAN	uniprot:CNR1_HUMAN	uniprot:AT131_HUMAN	uniprot:APC1_HUMAN
uniprot:FKTN_HUMAN	uniprot:CNTF_HUMAN	uniprot:AT133_HUMAN	uniprot:APC11_HUMAN
uniprot:FLI1_HUMAN	uniprot:CNTLN_HUMAN	uniprot:AT1B1_HUMAN	uniprot:APC4_HUMAN
uniprot:FLNB_HUMAN	uniprot:CO1A1_HUMAN	uniprot:AT1B4_HUMAN	uniprot:APC5_HUMAN
uniprot:FLRT1_HUMAN	uniprot:COE3_HUMAN	uniprot:AT2A3_HUMAN	uniprot:APC7_HUMAN
uniprot:FMO5_HUMAN	uniprot:COG4_HUMAN	uniprot:AT2B3_HUMAN	uniprot:APCD1_HUMAN
uniprot:FNBP1_HUMAN	uniprot:COMD1_HUMAN	uniprot:AT2B4_HUMAN	uniprot:APEL_HUMAN
uniprot:FNBP2_HUMAN	uniprot:COQ4_HUMAN	uniprot:AT2C1_HUMAN	uniprot:APEX1_HUMAN
uniprot:FOXA2_HUMAN	uniprot:COR1A_HUMAN	uniprot:AT2L1_HUMAN	uniprot:APEX2_HUMAN
uniprot:FOXA3_HUMAN	uniprot:COT2_HUMAN	uniprot:AT2L2_HUMAN	uniprot:APHC_HUMAN
uniprot:FOXD3_HUMAN	uniprot:CP035_HUMAN	uniprot:AT5G2_HUMAN	uniprot:API5_HUMAN
uniprot:FRY_HUMAN	uniprot:CP062_HUMAN	uniprot:AT5G3_HUMAN	uniprot:APIP_HUMAN
uniprot:FUK_HUMAN	uniprot:CP074_HUMAN	uniprot:AT8B1_HUMAN	uniprot:APLP2_HUMAN
uniprot:FUT1_HUMAN	uniprot:CP080_HUMAN	uniprot:AT8B4_HUMAN	uniprot:APMAP_HUMAN
uniprot:FUT2_HUMAN	uniprot:CP110_HUMAN	uniprot:ATAD1_HUMAN	uniprot:APOA2_HUMAN
uniprot:FUT7_HUMAN	uniprot:CP2B6_HUMAN	uniprot:ATAD2_HUMAN	uniprot:APOD_HUMAN
uniprot:FYV1_HUMAN	uniprot:CP2R1_HUMAN	uniprot:ATAD5_HUMAN	uniprot:APOE_HUMAN
uniprot:GAB1_HUMAN	uniprot:CP343_HUMAN	uniprot:ATD2B_HUMAN	uniprot:APOH_HUMAN
uniprot:GANAB_HUMAN	uniprot:CP4AB_HUMAN	uniprot:ATD3B_HUMAN	uniprot:APOL3_HUMAN
uniprot:GBB4_HUMAN	uniprot:CPNE3_HUMAN	uniprot:ATE1_HUMAN	uniprot:APOL6_HUMAN
uniprot:GBG3_HUMAN	uniprot:CPSF6_HUMAN	uniprot:ATF1_HUMAN	uniprot:APOM_HUMAN
uniprot:GBP4_HUMAN	uniprot:CPSM_HUMAN	uniprot:ATF2_HUMAN	uniprot:APOO_HUMAN
uniprot:GBP5_HUMAN	uniprot:CPT1A_HUMAN	uniprot:ATF4_HUMAN	uniprot:APOOL_HUMAN
uniprot:GBRG2_HUMAN	uniprot:CQ028_HUMAN	uniprot:ATF6A_HUMAN	uniprot:APR_HUMAN
uniprot:GDIR3_HUMAN	uniprot:CREB1_HUMAN	uniprot:ATF7_HUMAN	uniprot:APRG1_HUMAN
uniprot:GFI1_HUMAN	uniprot:CRLF3_HUMAN	uniprot:ATG10_HUMAN	uniprot:AQP3_HUMAN
uniprot:GGA2_HUMAN	uniprot:CRUM3_HUMAN	uniprot:ATG7_HUMAN	uniprot:AQP6_HUMAN
uniprot:GHDC_HUMAN	uniprot:CRYL1_HUMAN	uniprot:ATG9A_HUMAN	uniprot:AR2BP_HUMAN
uniprot:GHSR_HUMAN	uniprot:CS021_HUMAN	uniprot:ATL1_HUMAN	uniprot:ARBK1_HUMAN
uniprot:GL8D3_HUMAN	uniprot:CSK22_HUMAN	uniprot:ATLA3_HUMAN	uniprot:ARBK2_HUMAN
uniprot:GL8D4_HUMAN	uniprot:CST8_HUMAN	uniprot:ATN1_HUMAN	uniprot:ARC1A_HUMAN
uniprot:GLBL2_HUMAN	uniprot:CT054_HUMAN	uniprot:ATNG_HUMAN	uniprot:ARD1_HUMAN
uniprot:GLMN_HUMAN	uniprot:CT149_HUMAN	uniprot:ATOH8_HUMAN	uniprot:ARF1_HUMAN
uniprot:GLOD5_HUMAN	uniprot:CTBP2_HUMAN	uniprot:ATP23_HUMAN	uniprot:ARF3_HUMAN
uniprot:GLP1R_HUMAN	uniprot:CTCF_HUMAN	uniprot:ATP4A_HUMAN	uniprot:ARF4_HUMAN
uniprot:GLT12_HUMAN	uniprot:CTDSL_HUMAN	uniprot:ATP5E_HUMAN	uniprot:ARF6_HUMAN
uniprot:GLT13_HUMAN	uniprot:CTL4_HUMAN	uniprot:ATP5J_HUMAN	uniprot:ARFG2_HUMAN
uniprot:GMEB2_HUMAN	uniprot:CTND1_HUMAN	uniprot:ATP5L_HUMAN	uniprot:ARFG3_HUMAN
uniprot:GNA14_HUMAN	uniprot:CTND2_HUMAN	uniprot:ATPA_HUMAN	uniprot:ARGI1_HUMAN
uniprot:GNPTG_HUMAN	uniprot:CTRB1_HUMAN	uniprot:ATPB_HUMAN	uniprot:ARGI2_HUMAN
uniprot:GOLI4_HUMAN	uniprot:CU057_HUMAN	uniprot:ATPF1_HUMAN	uniprot:ARGL1_HUMAN
uniprot:GOT1A_HUMAN	uniprot:CU084_HUMAN	uniprot:ATPO_HUMAN	uniprot:ARH_HUMAN
uniprot:GP177_HUMAN	uniprot:CUG2_HUMAN	uniprot:ATR_HUMAN	uniprot:ARHG3_HUMAN
uniprot:GPR18_HUMAN	uniprot:CUL7_HUMAN	uniprot:ATRN1_HUMAN	uniprot:ARHG4_HUMAN
uniprot:GPR32_HUMAN	uniprot:CX026_HUMAN	uniprot:ATS1_HUMAN	uniprot:ARHG6_HUMAN
uniprot:GPR85_HUMAN	uniprot:CX052_HUMAN	uniprot:ATS12_HUMAN	uniprot:ARHG7_HUMAN
uniprot:GRB7_HUMAN	uniprot:CXA5_HUMAN	uniprot:ATS18_HUMAN	uniprot:ARHGB_HUMAN
uniprot:GRK4_HUMAN	uniprot:CXB3_HUMAN	uniprot:ATS2_HUMAN	uniprot:ARHGC_HUMAN
uniprot:GRM1A_HUMAN	uniprot:CXB5_HUMAN	uniprot:ATS5_HUMAN	uniprot:ARHGH_HUMAN
uniprot:GRTP1_HUMAN	uniprot:CXCR2_HUMAN	uniprot:ATS7_HUMAN	uniprot:ARHGI_HUMAN
uniprot:GSHB_HUMAN	uniprot:CY561_HUMAN	uniprot:ATX1_HUMAN	uniprot:ARHL1_HUMAN
uniprot:GSTA4_HUMAN	uniprot:CYLC1_HUMAN	uniprot:ATX2_HUMAN	uniprot:ARI1_HUMAN
uniprot:GTR5_HUMAN	uniprot:CYTA_HUMAN	uniprot:ATX3_HUMAN	uniprot:ARI1A_HUMAN
uniprot:H10_HUMAN	uniprot:CYTB_HUMAN	uniprot:ATX7_HUMAN	uniprot:ARI1B_HUMAN
uniprot:HBB_HUMAN	uniprot:CYTD_HUMAN	uniprot:AUGN_HUMAN	uniprot:ARI2_HUMAN
uniprot:HCFC1_HUMAN	uniprot:D3D2_HUMAN	uniprot:AUHM_HUMAN	uniprot:ARI3A_HUMAN
uniprot:HCST_HUMAN	uniprot:DAAM1_HUMAN	uniprot:AURKC_HUMAN	uniprot:ARI4B_HUMAN
uniprot:HDAC6_HUMAN	uniprot:DAB2P_HUMAN	uniprot:AVR2A_HUMAN	uniprot:ARI5A_HUMAN
uniprot:HDHD3_HUMAN	uniprot:DALD3_HUMAN	uniprot:AVR2B_HUMAN	uniprot:ARID2_HUMAN
uniprot:HELC1_HUMAN	uniprot:DAZP2_HUMAN	uniprot:AX2R_HUMAN	uniprot:ARK72_HUMAN
uniprot:HELZ_HUMAN	uniprot:DBP_HUMAN	uniprot:AXA2L_HUMAN	uniprot:ARL17_HUMAN
uniprot:HFM1_HUMAN	uniprot:DCLK2_HUMAN	uniprot:AZIN1_HUMAN	uniprot:ARL2_HUMAN
uniprot:HIP1R_HUMAN	uniprot:DCP1B_HUMAN	uniprot:B2L10_HUMAN	uniprot:ARL5A_HUMAN
uniprot:HMGB1_HUMAN	uniprot:DCTN2_HUMAN	uniprot:B2RWN6_HUMAN	uniprot:ARM10_HUMAN
uniprot:HMGCL_HUMAN	uniprot:DCTN3_HUMAN	uniprot:B3A4_HUMAN	uniprot:ARMC2_HUMAN
uniprot:HMGN3_HUMAN	uniprot:DDR1_HUMAN	uniprot:B3GL1_HUMAN	uniprot:ARMC4_HUMAN
uniprot:HNRPD_HUMAN	uniprot:DDT4L_HUMAN	uniprot:B3GLT_HUMAN	uniprot:ARMC7_HUMAN
uniprot:HNRPG_HUMAN	uniprot:DDX24_HUMAN	uniprot:B3GN2_HUMAN	uniprot:ARMET_HUMAN
uniprot:HNRPK_HUMAN	uniprot:DDX3Y_HUMAN	uniprot:B3GN8_HUMAN	uniprot:ARMX1_HUMAN
uniprot:HNRPQ_HUMAN	uniprot:DDX5_HUMAN	uniprot:B3GNL_HUMAN	uniprot:ARMX2_HUMAN
uniprot:HOOK1_HUMAN	uniprot:DDX6_HUMAN	uniprot:B4DG11_HUMAN	uniprot:ARMX5_HUMAN
uniprot:HOP_HUMAN	uniprot:DEF1_HUMAN	uniprot:B4GT1_HUMAN	uniprot:ARP10_HUMAN
uniprot:HPLN3_HUMAN	uniprot:DEGS1_HUMAN	uniprot:B4GT2_HUMAN	uniprot:ARP3_HUMAN
uniprot:HRSL2_HUMAN	uniprot:DEN1A_HUMAN	uniprot:B4GT6_HUMAN	uniprot:ARP3B_HUMAN
uniprot:HS3SB_HUMAN	uniprot:DEN1C_HUMAN	uniprot:B4GT7_HUMAN	uniprot:ARP6_HUMAN
uniprot:HTAI2_HUMAN	uniprot:DEN4C_HUMAN	uniprot:BA2D1_HUMAN	uniprot:ARRB2_HUMAN
uniprot:HXA11_HUMAN	uniprot:DEND_HUMAN	uniprot:BACE1_HUMAN	uniprot:ARRD2_HUMAN
uniprot:I13R2_HUMAN	uniprot:DEP1A_HUMAN	uniprot:BACH2_HUMAN	uniprot:ARRD3_HUMAN
uniprot:I17RB_HUMAN	uniprot:DESP_HUMAN	uniprot:BAD_HUMAN	uniprot:ARSB_HUMAN
uniprot:I2BP2_HUMAN	uniprot:DEST_HUMAN	uniprot:BAFL_HUMAN	uniprot:ARSF_HUMAN
uniprot:ICA69_HUMAN	uniprot:DHAK_HUMAN	uniprot:BAG1_HUMAN	uniprot:ARSJ_HUMAN
uniprot:IDD_HUMAN	uniprot:DHCR7_HUMAN	uniprot:BAG2_HUMAN	uniprot:ARTN_HUMAN
uniprot:IF2P_HUMAN	uniprot:DHR12_HUMAN	uniprot:BAG4_HUMAN	uniprot:ASB1_HUMAN
uniprot:IF4E2_HUMAN	uniprot:DHRS1_HUMAN	uniprot:BARH1_HUMAN	uniprot:ASB13_HUMAN
uniprot:IGF1A_HUMAN	uniprot:DHRS7_HUMAN	uniprot:BAT3_HUMAN	uniprot:ASB3_HUMAN
uniprot:IGLL1_HUMAN	uniprot:DHSA_HUMAN	uniprot:BAT4_HUMAN	uniprot:ASB8_HUMAN
uniprot:IGSF5_HUMAN	uniprot:DHX8_HUMAN	uniprot:BATF_HUMAN	uniprot:ASC_HUMAN
uniprot:IL1F7_HUMAN	uniprot:DICER_HUMAN	uniprot:BATF3_HUMAN	uniprot:ASCL1_HUMAN
uniprot:IL5RA_HUMAN	uniprot:DIMT1_HUMAN	uniprot:BAZ1A_HUMAN	uniprot:ASF1A_HUMAN
uniprot:ILF3_HUMAN	uniprot:DISC1_HUMAN	uniprot:BBC3_HUMAN	uniprot:ASH1L_HUMAN
uniprot:IMA7_HUMAN	uniprot:DISP2_HUMAN	uniprot:BBS1_HUMAN	uniprot:ASHWN_HUMAN
uniprot:IMPA3_HUMAN	uniprot:DJB12_HUMAN	uniprot:BC11A_HUMAN	uniprot:ASM_HUMAN
uniprot:IMUP_HUMAN	uniprot:DLG1_HUMAN	uniprot:BC11B_HUMAN	uniprot:ASM3B_HUMAN
uniprot:INP4A_HUMAN	uniprot:DLG3_HUMAN	uniprot:BCA3_HUMAN	uniprot:ASML_HUMAN
uniprot:INT5_HUMAN	uniprot:DLG5_HUMAN	uniprot:BCAR1_HUMAN	uniprot:ASPC1_HUMAN
uniprot:IRAK3_HUMAN	uniprot:DLL1_HUMAN	uniprot:BCAR3_HUMAN	uniprot:ASPH_HUMAN
uniprot:IRK10_HUMAN	uniprot:DLL3_HUMAN	uniprot:BCCIP_HUMAN	uniprot:ASPM_HUMAN
uniprot:ISCA1_HUMAN	uniprot:DLRB2_HUMAN	uniprot:BCL10_HUMAN	uniprot:ASPP2_HUMAN
uniprot:ITA4_HUMAN	uniprot:DMRT3_HUMAN	uniprot:BCL3_HUMAN	uniprot:ASPX_HUMAN
uniprot:ITA6_HUMAN	uniprot:DNAS1_HUMAN	uniprot:BCL6B_HUMAN	uniprot:ASXL1_HUMAN
uniprot:ITB2_HUMAN	uniprot:DNJC1_HUMAN	uniprot:BCL7A_HUMAN	uniprot:ASXL3_HUMAN
uniprot:ITB4_HUMAN	uniprot:DNJC7_HUMAN	uniprot:BCL9L_HUMAN	uniprot:AT10D_HUMAN
uniprot:ITPR3_HUMAN	uniprot:DNLI4_HUMAN	uniprot:BCLF1_HUMAN	uniprot:AT11A_HUMAN
uniprot:IVD_HUMAN	uniprot:DNS2A_HUMAN	uniprot:BCLW_HUMAN	uniprot:AT11B_HUMAN
uniprot:JAD1A_HUMAN	uniprot:DNSL2_HUMAN	uniprot:BCLX_HUMAN	uniprot:AT11C_HUMAN
uniprot:JAG2_HUMAN	uniprot:DOC11_HUMAN	uniprot:BCORL_HUMAN	uniprot:AT131_HUMAN
uniprot:JAM1_HUMAN	uniprot:DOCK2_HUMAN	uniprot:BDH2_HUMAN	uniprot:AT1A2_HUMAN
uniprot:JAM3_HUMAN	uniprot:DOCK6_HUMAN	uniprot:BDP1_HUMAN	uniprot:AT1B1_HUMAN
uniprot:K0174_HUMAN	uniprot:DOCK9_HUMAN	uniprot:BET1L_HUMAN	uniprot:AT1B4_HUMAN
uniprot:K0556_HUMAN	uniprot:DOK2_HUMAN	uniprot:BEX2_HUMAN	uniprot:AT2A1_HUMAN
uniprot:K0649_HUMAN	uniprot:DOK3_HUMAN	uniprot:BEX4_HUMAN	uniprot:AT2A3_HUMAN
uniprot:K0907_HUMAN	uniprot:DPF3_HUMAN	uniprot:BEX5_HUMAN	uniprot:AT2B2_HUMAN
uniprot:K0913_HUMAN	uniprot:DPOD4_HUMAN	uniprot:BGAL_HUMAN	uniprot:AT2B3_HUMAN
uniprot:K1161_HUMAN	uniprot:DPOLZ_HUMAN	uniprot:BGH3_HUMAN	uniprot:AT2B4_HUMAN
uniprot:K1522_HUMAN	uniprot:DSC2_HUMAN	uniprot:BGLR_HUMAN	uniprot:AT2C1_HUMAN
uniprot:K1543_HUMAN	uniprot:DSG1_HUMAN	uniprot:BHMT2_HUMAN	uniprot:AT2L1_HUMAN
uniprot:K1C18_HUMAN	uniprot:DSG2_HUMAN	uniprot:BI2L1_HUMAN	uniprot:AT2L2_HUMAN
uniprot:K1C19_HUMAN	uniprot:DSN1_HUMAN	uniprot:BICD1_HUMAN	uniprot:AT5F1_HUMAN
uniprot:K2C8_HUMAN	uniprot:DTX4_HUMAN	uniprot:BID_HUMAN	uniprot:AT5G1_HUMAN
uniprot:KAD2_HUMAN	uniprot:DUS23_HUMAN	uniprot:BIEA_HUMAN	uniprot:AT5G2_HUMAN
uniprot:KAISO_HUMAN	uniprot:DUS3L_HUMAN	uniprot:BIG2_HUMAN	uniprot:AT5G3_HUMAN
uniprot:KAT1_HUMAN	uniprot:DUT_HUMAN	uniprot:BIG3_HUMAN	uniprot:AT8A1_HUMAN
uniprot:KAT3_HUMAN	uniprot:DX26B_HUMAN	uniprot:BIM_HUMAN	uniprot:AT8B1_HUMAN
uniprot:KAZD1_HUMAN	uniprot:DYN2_HUMAN	uniprot:BIN1_HUMAN	uniprot:AT8B2_HUMAN
uniprot:KC1G1_HUMAN	uniprot:DYRK4_HUMAN	uniprot:BIN2_HUMAN	uniprot:AT8B4_HUMAN
uniprot:KCC1G_HUMAN	uniprot:E41L1_HUMAN	uniprot:BIRC1_HUMAN	uniprot:ATAD5_HUMAN
uniprot:KCC2G_HUMAN	uniprot:E41L3_HUMAN	uniprot:BIRC6_HUMAN	uniprot:ATD2B_HUMAN
uniprot:KCD15_HUMAN	uniprot:E41LB_HUMAN	uniprot:BL1S1_HUMAN	uniprot:ATD3A_HUMAN
uniprot:KCP3_HUMAN	uniprot:EAF2_HUMAN	uniprot:BLM_HUMAN	uniprot:ATD3B_HUMAN
uniprot:KHDR1_HUMAN	uniprot:ECHD3_HUMAN	uniprot:BLMH_HUMAN	uniprot:ATE1_HUMAN
uniprot:KI13B_HUMAN	uniprot:ECT2_HUMAN	uniprot:BLVRB_HUMAN	uniprot:ATF1_HUMAN
uniprot:KIF12_HUMAN	uniprot:EEA1_HUMAN	uniprot:BMP1_HUMAN	uniprot:ATF4_HUMAN
uniprot:KIF14_HUMAN	uniprot:EFNA1_HUMAN	uniprot:BMP2K_HUMAN	uniprot:ATF7_HUMAN
uniprot:KIME_HUMAN	uniprot:EGFR_HUMAN	uniprot:BMP6_HUMAN	uniprot:ATG10_HUMAN
uniprot:KITH_HUMAN	uniprot:EGLN2_HUMAN	uniprot:BMPR2_HUMAN	uniprot:ATG2A_HUMAN
uniprot:KLD8A_HUMAN	uniprot:EHD1_HUMAN	uniprot:BMS1_HUMAN	uniprot:ATG2B_HUMAN
uniprot:KLF3_HUMAN	uniprot:EHD2_HUMAN	uniprot:BNC1_HUMAN	uniprot:ATG3_HUMAN
uniprot:KLF5_HUMAN	uniprot:EHD3_HUMAN	uniprot:BNC2_HUMAN	uniprot:ATG7_HUMAN
uniprot:KLH11_HUMAN	uniprot:EHD4_HUMAN	uniprot:BNI3L_HUMAN	uniprot:ATG9A_HUMAN
uniprot:KLH20_HUMAN	uniprot:EHF_HUMAN	uniprot:BNIP2_HUMAN	uniprot:ATIF1_HUMAN
uniprot:KLK2_HUMAN	uniprot:EKI1_HUMAN	uniprot:BOC_HUMAN	uniprot:ATL1_HUMAN
uniprot:KRA59_HUMAN	uniprot:ELF3_HUMAN	uniprot:BOK_HUMAN	uniprot:ATL3_HUMAN
uniprot:KS6B2_HUMAN	uniprot:ELL3_HUMAN	uniprot:BOLA1_HUMAN	uniprot:ATLA3_HUMAN
uniprot:KSR1_HUMAN	uniprot:ELMO1_HUMAN	uniprot:BOLA2_HUMAN	uniprot:ATN1_HUMAN
uniprot:L2GL2_HUMAN	uniprot:ELMO3_HUMAN	uniprot:BORA_HUMAN	uniprot:ATNG_HUMAN
uniprot:L2HDH_HUMAN	uniprot:ELNE_HUMAN	uniprot:BOREA_HUMAN	uniprot:ATOH8_HUMAN
uniprot:LAD1_HUMAN	uniprot:ELOV1_HUMAN	uniprot:BORG2_HUMAN	uniprot:ATP23_HUMAN
uniprot:LAMC1_HUMAN	uniprot:EMAL2_HUMAN	uniprot:BORG4_HUMAN	uniprot:ATP5I_HUMAN
uniprot:LARG2_HUMAN	uniprot:EMAL4_HUMAN	uniprot:BPA1_HUMAN	uniprot:ATP5J_HUMAN
uniprot:LCHN_HUMAN	uniprot:EMP2_HUMAN	uniprot:BPTF_HUMAN	uniprot:ATP5S_HUMAN
uniprot:LIMD2_HUMAN	uniprot:EMX1_HUMAN	uniprot:BR44L_HUMAN	uniprot:ATP7A_HUMAN
uniprot:LIMS1_HUMAN	uniprot:ENAH_HUMAN	uniprot:BRAC_HUMAN	uniprot:ATP9B_HUMAN
uniprot:LIN7A_HUMAN	uniprot:ENTP5_HUMAN	uniprot:BRAP_HUMAN	uniprot:ATPA_HUMAN
uniprot:LIPA1_HUMAN	uniprot:EP400_HUMAN	uniprot:BRCA1_HUMAN	uniprot:ATPB_HUMAN
uniprot:LIPL_HUMAN	uniprot:EPC2_HUMAN	uniprot:BRCA2_HUMAN	uniprot:ATPD_HUMAN
uniprot:LIRA5_HUMAN	uniprot:EPHAA_HUMAN	uniprot:BRCC3_HUMAN	uniprot:ATPF1_HUMAN
uniprot:LMF1_HUMAN	uniprot:EPHB2_HUMAN	uniprot:BRD2_HUMAN	uniprot:ATPF2_HUMAN
uniprot:LONF3_HUMAN	uniprot:EPHB3_HUMAN	uniprot:BRD3_HUMAN	uniprot:ATPO_HUMAN
uniprot:LPAR2_HUMAN	uniprot:EPHB4_HUMAN	uniprot:BRD7_HUMAN	uniprot:ATR_HUMAN
uniprot:LPHN1_HUMAN	uniprot:EPM2A_HUMAN	uniprot:BRD8_HUMAN	uniprot:ATRN1_HUMAN
uniprot:LPP2_HUMAN	uniprot:EPN3_HUMAN	uniprot:BRD9_HUMAN	uniprot:ATS1_HUMAN
uniprot:LRBA_HUMAN	uniprot:EPN4_HUMAN	uniprot:BRI3_HUMAN	uniprot:ATS12_HUMAN
uniprot:LRC28_HUMAN	uniprot:ERC2_HUMAN	uniprot:BRI3B_HUMAN	uniprot:ATS14_HUMAN
uniprot:LRC34_HUMAN	uniprot:ERG19_HUMAN	uniprot:BRK1_HUMAN	uniprot:ATS18_HUMAN
uniprot:LRC8C_HUMAN	uniprot:ERG7_HUMAN	uniprot:BRM1L_HUMAN	uniprot:ATS2_HUMAN
uniprot:LRCH4_HUMAN	uniprot:ES8L1_HUMAN	uniprot:BRWD1_HUMAN	uniprot:ATS5_HUMAN
uniprot:LRP2_HUMAN	uniprot:ES8L2_HUMAN	uniprot:BRWD2_HUMAN	uniprot:ATS7_HUMAN
uniprot:LRP3_HUMAN	uniprot:ESAM_HUMAN	uniprot:BSCL2_HUMAN	uniprot:ATS8_HUMAN
uniprot:LRP5_HUMAN	uniprot:ESR1_HUMAN	uniprot:BST1_HUMAN	uniprot:ATS9_HUMAN
uniprot:LRRC6_HUMAN	uniprot:ETV6_HUMAN	uniprot:BT2A1_HUMAN	uniprot:ATX10_HUMAN
uniprot:LSM11_HUMAN	uniprot:EVI5_HUMAN	uniprot:BTAF1_HUMAN	uniprot:ATX2_HUMAN
uniprot:LSR_HUMAN	uniprot:EVL_HUMAN	uniprot:BTBD7_HUMAN	uniprot:ATX3_HUMAN
uniprot:LST1_HUMAN	uniprot:EVPL_HUMAN	uniprot:BTF3_HUMAN	uniprot:AUGN_HUMAN
uniprot:LYPD5_HUMAN	uniprot:EXOS3_HUMAN	uniprot:BTNL9_HUMAN	uniprot:AUHM_HUMAN
uniprot:M3K7_HUMAN	uniprot:EXPH5_HUMAN	uniprot:BUB1B_HUMAN	uniprot:AUTS2_HUMAN
uniprot:M3K9_HUMAN	uniprot:F101B_HUMAN	uniprot:BUB3_HUMAN	uniprot:AVR2A_HUMAN
uniprot:M4A6E_HUMAN	uniprot:F102A_HUMAN	uniprot:BUP1_HUMAN	uniprot:AVR2B_HUMAN
uniprot:MA1A1_HUMAN	uniprot:F108B_HUMAN	uniprot:BYST_HUMAN	uniprot:AX2R_HUMAN
uniprot:MA2C1_HUMAN	uniprot:F119A_HUMAN	uniprot:C144B_HUMAN	uniprot:AXA2L_HUMAN
uniprot:MACD1_HUMAN	uniprot:F133B_HUMAN	uniprot:C19L1_HUMAN	uniprot:AXN2_HUMAN
uniprot:MAGD1_HUMAN	uniprot:F16A2_HUMAN	uniprot:C1QBP_HUMAN	uniprot:AZI1_HUMAN
uniprot:MAGG1_HUMAN	uniprot:F262_HUMAN	uniprot:C1QR1_HUMAN	uniprot:AZIN1_HUMAN
uniprot:MAGI1_HUMAN	uniprot:F75A3_HUMAN	uniprot:C1QRF_HUMAN	uniprot:B2L10_HUMAN
uniprot:MAL2_HUMAN	uniprot:FA2H_HUMAN	uniprot:C1QT1_HUMAN	uniprot:B2L13_HUMAN
uniprot:MALD3_HUMAN	uniprot:FA46A_HUMAN	uniprot:C1QT4_HUMAN	uniprot:B2RWN6_HUMAN
uniprot:MALL_HUMAN	uniprot:FA55C_HUMAN	uniprot:C1QT5_HUMAN	uniprot:B3A3_HUMAN
uniprot:MAML3_HUMAN	uniprot:FA63A_HUMAN	uniprot:C1R_HUMAN	uniprot:B3A4_HUMAN
uniprot:MAOM_HUMAN	uniprot:FA73B_HUMAN	uniprot:C1S_HUMAN	uniprot:B3GA3_HUMAN
uniprot:MAP4_HUMAN	uniprot:FA81A_HUMAN	uniprot:C2D1A_HUMAN	uniprot:B3GL1_HUMAN
uniprot:MARE2_HUMAN	uniprot:FA83H_HUMAN	uniprot:C2D2A_HUMAN	uniprot:B3GLT_HUMAN
uniprot:MARK2_HUMAN	uniprot:FA84B_HUMAN	uniprot:C42S2_HUMAN	uniprot:B3GN1_HUMAN
uniprot:MBNL2_HUMAN	uniprot:FA98A_HUMAN	uniprot:C43BP_HUMAN	uniprot:B3GN2_HUMAN
uniprot:MCATL_HUMAN	uniprot:FAH2A_HUMAN	uniprot:C4BPA_HUMAN	uniprot:B3GNL_HUMAN
uniprot:MCCB_HUMAN	uniprot:FANK1_HUMAN	uniprot:C560_HUMAN	uniprot:B3GT4_HUMAN
uniprot:MCP_HUMAN	uniprot:FATE1_HUMAN	uniprot:C56D1_HUMAN	uniprot:B3KUT2_HUMAN
uniprot:MED16_HUMAN	uniprot:FBLN1_HUMAN	uniprot:C56D2_HUMAN	uniprot:B4DG11_HUMAN
uniprot:MFSD3_HUMAN	uniprot:FBN3_HUMAN	uniprot:C8AP2_HUMAN	uniprot:B4DYR3_HUMAN
uniprot:MGT4B_HUMAN	uniprot:FBSP1_HUMAN	uniprot:C99L2_HUMAN	uniprot:B4GN4_HUMAN
uniprot:MINK1_HUMAN	uniprot:FBX11_HUMAN	uniprot:CA014_HUMAN	uniprot:B4GT1_HUMAN
uniprot:MISSL_HUMAN	uniprot:FBX3_HUMAN	uniprot:CA021_HUMAN	uniprot:B4GT2_HUMAN
uniprot:MK13_HUMAN	uniprot:FBX42_HUMAN	uniprot:CA031_HUMAN	uniprot:B4GT7_HUMAN
uniprot:MLL5_HUMAN	uniprot:FBX5_HUMAN	uniprot:CA050_HUMAN	uniprot:BA2D1_HUMAN
uniprot:MMP28_HUMAN	uniprot:FCL_HUMAN	uniprot:CA051_HUMAN	uniprot:BACE1_HUMAN
uniprot:MMP37_HUMAN	uniprot:FERM1_HUMAN	uniprot:CA059_HUMAN	uniprot:BACH1_HUMAN
uniprot:MNDA_HUMAN	uniprot:FES_HUMAN	uniprot:CA069_HUMAN	uniprot:BAD_HUMAN
uniprot:MOBL3_HUMAN	uniprot:FGD5_HUMAN	uniprot:CA077_HUMAN	uniprot:BAFL_HUMAN
uniprot:MOES_HUMAN	uniprot:FGFR4_HUMAN	uniprot:CA086_HUMAN	uniprot:BAG1_HUMAN
uniprot:MORC4_HUMAN	uniprot:FGL2_HUMAN	uniprot:CA087_HUMAN	uniprot:BAG2_HUMAN
uniprot:MOT2_HUMAN	uniprot:FKTN_HUMAN	uniprot:CA091_HUMAN	uniprot:BAG3_HUMAN
uniprot:MOT5_HUMAN	uniprot:FL2D_HUMAN	uniprot:CA095_HUMAN	uniprot:BAI3_HUMAN
uniprot:MOT6_HUMAN	uniprot:FLI1_HUMAN	uniprot:CA096_HUMAN	uniprot:BAIP2_HUMAN
uniprot:MP2K1_HUMAN	uniprot:FLNB_HUMAN	uniprot:CA112_HUMAN	uniprot:BANK1_HUMAN
uniprot:MPZL2_HUMAN	uniprot:FLRT1_HUMAN	uniprot:CA114_HUMAN	uniprot:BASP_HUMAN
uniprot:MRS2_HUMAN	uniprot:FLT3_HUMAN	uniprot:CA122_HUMAN	uniprot:BAT3_HUMAN
uniprot:MS4A7_HUMAN	uniprot:FMNL_HUMAN	uniprot:CA128_HUMAN	uniprot:BAT4_HUMAN
uniprot:MSRB3_HUMAN	uniprot:FMO5_HUMAN	uniprot:CA131_HUMAN	uniprot:BAT5_HUMAN
uniprot:MTMR6_HUMAN	uniprot:FNBP1_HUMAN	uniprot:CA133_HUMAN	uniprot:BATF_HUMAN
uniprot:MTMR9_HUMAN	uniprot:FNBP2_HUMAN	uniprot:CA135_HUMAN	uniprot:BAZ1A_HUMAN
uniprot:MYEF2_HUMAN	uniprot:FOXA2_HUMAN	uniprot:CA149_HUMAN	uniprot:BAZ2A_HUMAN
uniprot:MYO19_HUMAN	uniprot:FOXD3_HUMAN	uniprot:CA156_HUMAN	uniprot:BBC3_HUMAN
uniprot:MYO5B_HUMAN	uniprot:FOXJ3_HUMAN	uniprot:CA174_HUMAN	uniprot:BBX_HUMAN
uniprot:MYO5C_HUMAN	uniprot:FOXN2_HUMAN	uniprot:CA183_HUMAN	uniprot:BC11A_HUMAN
uniprot:MYO6_HUMAN	uniprot:FOXO1_HUMAN	uniprot:CA198_HUMAN	uniprot:BC11B_HUMAN
uniprot:MYRIP_HUMAN	uniprot:FOXO3_HUMAN	uniprot:CA1L1_HUMAN	uniprot:BCA3_HUMAN
uniprot:N42L1_HUMAN	uniprot:FRIH_HUMAN	uniprot:CA2D2_HUMAN	uniprot:BCAP_HUMAN
uniprot:N62CL_HUMAN	uniprot:FRK_HUMAN	uniprot:CA2D4_HUMAN	uniprot:BCAR1_HUMAN
uniprot:NAAA_HUMAN	uniprot:FRMD8_HUMAN	uniprot:CABP1_HUMAN	uniprot:BCAR3_HUMAN
uniprot:NARG2_HUMAN	uniprot:FRY_HUMAN	uniprot:CAC1C_HUMAN	uniprot:BCCIP_HUMAN
uniprot:NBEL2_HUMAN	uniprot:FTCD_HUMAN	uniprot:CAC1G_HUMAN	uniprot:BCL10_HUMAN
uniprot:NBR1_HUMAN	uniprot:FUCO2_HUMAN	uniprot:CACB1_HUMAN	uniprot:BCL2_HUMAN
uniprot:NCAN_HUMAN	uniprot:FUCT1_HUMAN	uniprot:CACB2_HUMAN	uniprot:BCL3_HUMAN
uniprot:NCF1_HUMAN	uniprot:FUT1_HUMAN	uniprot:CACP_HUMAN	uniprot:BCL6_HUMAN
uniprot:NCF1B_HUMAN	uniprot:FUT2_HUMAN	uniprot:CAD10_HUMAN	uniprot:BCL6B_HUMAN
uniprot:NDRG3_HUMAN	uniprot:FUT5_HUMAN	uniprot:CAD11_HUMAN	uniprot:BCL7A_HUMAN
uniprot:NDUS8_HUMAN	uniprot:FUT6_HUMAN	uniprot:CAD17_HUMAN	uniprot:BCL9L_HUMAN
uniprot:NDUV1_HUMAN	uniprot:FUT7_HUMAN	uniprot:CAD19_HUMAN	uniprot:BCLF1_HUMAN
uniprot:NFIP2_HUMAN	uniprot:FWCH2_HUMAN	uniprot:CAD20_HUMAN	uniprot:BCLW_HUMAN
uniprot:NFRKB_HUMAN	uniprot:FYB_HUMAN	uniprot:CAD23_HUMAN	uniprot:BCLX_HUMAN
uniprot:NHLC2_HUMAN	uniprot:FYV1_HUMAN	uniprot:CAD26_HUMAN	uniprot:BCS1_HUMAN
uniprot:NIBL1_HUMAN	uniprot:G6PC2_HUMAN	uniprot:CADH2_HUMAN	uniprot:BDH_HUMAN
uniprot:NLGNY_HUMAN	uniprot:GAB1_HUMAN	uniprot:CADM4_HUMAN	uniprot:BDH2_HUMAN
uniprot:NMRL1_HUMAN	uniprot:GANAB_HUMAN	uniprot:CAF1A_HUMAN	uniprot:BDP1_HUMAN
uniprot:NOTC3_HUMAN	uniprot:GARL3_HUMAN	uniprot:CAH1_HUMAN	uniprot:BECN1_HUMAN
uniprot:NOXA1_HUMAN	uniprot:GATA6_HUMAN	uniprot:CAH4_HUMAN	uniprot:BEGIN_HUMAN
uniprot:NP1L5_HUMAN	uniprot:GBB4_HUMAN	uniprot:CAH5A_HUMAN	uniprot:BEST3_HUMAN
uniprot:NP311_HUMAN	uniprot:GBG3_HUMAN	uniprot:CAH6_HUMAN	uniprot:BEX4_HUMAN
uniprot:NPAL1_HUMAN	uniprot:GBP4_HUMAN	uniprot:CALCR_HUMAN	uniprot:BEX5_HUMAN
uniprot:NPAS3_HUMAN	uniprot:GBRG2_HUMAN	uniprot:CALD1_HUMAN	uniprot:BFSP2_HUMAN
uniprot:NPCL1_HUMAN	uniprot:GCNT3_HUMAN	uniprot:CALU_HUMAN	uniprot:BGAT_HUMAN
uniprot:NPY2R_HUMAN	uniprot:GDIR2_HUMAN	uniprot:CALY_HUMAN	uniprot:BGH3_HUMAN
uniprot:NR1H3_HUMAN	uniprot:GDIR3_HUMAN	uniprot:CAMP_HUMAN	uniprot:BGLR_HUMAN
uniprot:NSD1_HUMAN	uniprot:GFI1_HUMAN	uniprot:CAN10_HUMAN	uniprot:BHMT2_HUMAN
uniprot:NSUN4_HUMAN	uniprot:GFPT1_HUMAN	uniprot:CAN11_HUMAN	uniprot:BI2L1_HUMAN
uniprot:NTAL_HUMAN	uniprot:GGA2_HUMAN	uniprot:CAN13_HUMAN	uniprot:BICD1_HUMAN
uniprot:NU153_HUMAN	uniprot:GHDC_HUMAN	uniprot:CAN2_HUMAN	uniprot:BICD2_HUMAN
uniprot:NUCKS_HUMAN	uniprot:GIMA2_HUMAN	uniprot:CAN9_HUMAN	uniprot:BIEA_HUMAN
uniprot:NUD10_HUMAN	uniprot:GIPC1_HUMAN	uniprot:CANB1_HUMAN	uniprot:BIG2_HUMAN
uniprot:NUD13_HUMAN	uniprot:GIPC2_HUMAN	uniprot:CAND1_HUMAN	uniprot:BIK_HUMAN
uniprot:NUD14_HUMAN	uniprot:GL1AD_HUMAN	uniprot:CAP1_HUMAN	uniprot:BIM_HUMAN
uniprot:NUDT4_HUMAN	uniprot:GL8D3_HUMAN	uniprot:CAP2_HUMAN	uniprot:BIN1_HUMAN
uniprot:NUFP2_HUMAN	uniprot:GL8D4_HUMAN	uniprot:CAPR1_HUMAN	uniprot:BIN2_HUMAN
uniprot:NUMA1_HUMAN	uniprot:GLBL2_HUMAN	uniprot:CAPR2_HUMAN	uniprot:BIN3_HUMAN
uniprot:NXPH2_HUMAN	uniprot:GLCI1_HUMAN	uniprot:CAPS1_HUMAN	uniprot:BIRC1_HUMAN
uniprot:NXT2_HUMAN	uniprot:GLCTK_HUMAN	uniprot:CAR10_HUMAN	uniprot:BIRC2_HUMAN
uniprot:OBFC1_HUMAN	uniprot:GLD2_HUMAN	uniprot:CAR11_HUMAN	uniprot:BIRC5_HUMAN
uniprot:OBSCN_HUMAN	uniprot:GLMN_HUMAN	uniprot:CARD8_HUMAN	uniprot:BL1S2_HUMAN
uniprot:ODO1_HUMAN	uniprot:GLOD5_HUMAN	uniprot:CASC3_HUMAN	uniprot:BL1S3_HUMAN
uniprot:ODP2_HUMAN	uniprot:GLP1R_HUMAN	uniprot:CASC5_HUMAN	uniprot:BLK_HUMAN
uniprot:ONEC2_HUMAN	uniprot:GLPT_HUMAN	uniprot:CASD1_HUMAN	uniprot:BLM_HUMAN
uniprot:OPLA_HUMAN	uniprot:GLT12_HUMAN	uniprot:CASP2_HUMAN	uniprot:BLMH_HUMAN
uniprot:OSBP1_HUMAN	uniprot:GLT13_HUMAN	uniprot:CASP3_HUMAN	uniprot:BLNK_HUMAN
uniprot:OXR1_HUMAN	uniprot:GLTL2_HUMAN	uniprot:CASP7_HUMAN	uniprot:BMAL2_HUMAN
uniprot:PADI1_HUMAN	uniprot:GMEB2_HUMAN	uniprot:CASP8_HUMAN	uniprot:BMI1_HUMAN
uniprot:PAFA2_HUMAN	uniprot:GMFG_HUMAN	uniprot:CASPA_HUMAN	uniprot:BMP1_HUMAN
uniprot:PAIRB_HUMAN	uniprot:GNA11_HUMAN	uniprot:CASR_HUMAN	uniprot:BMP10_HUMAN
uniprot:PAPP2_HUMAN	uniprot:GNA14_HUMAN	uniprot:CATD_HUMAN	uniprot:BMP2K_HUMAN
uniprot:PAQR4_HUMAN	uniprot:GNPTG_HUMAN	uniprot:CATF_HUMAN	uniprot:BMP3_HUMAN
uniprot:PAR11_HUMAN	uniprot:GOLI4_HUMAN	uniprot:CATG_HUMAN	uniprot:BMP6_HUMAN
uniprot:PAR2_HUMAN	uniprot:GON1_HUMAN	uniprot:CATO_HUMAN	uniprot:BMP8B_HUMAN
uniprot:PAR3_HUMAN	uniprot:GOT1A_HUMAN	uniprot:CATW_HUMAN	uniprot:BMPR2_HUMAN
uniprot:PARVG_HUMAN	uniprot:GP110_HUMAN	uniprot:CATZ_HUMAN	uniprot:BMR1A_HUMAN
uniprot:PATL1_HUMAN	uniprot:GP157_HUMAN	uniprot:CAV1_HUMAN	uniprot:BNC1_HUMAN
uniprot:PAX4_HUMAN	uniprot:GP177_HUMAN	uniprot:CAV2_HUMAN	uniprot:BNC2_HUMAN
uniprot:PCBP3_HUMAN	uniprot:GPDA_HUMAN	uniprot:CAYP1_HUMAN	uniprot:BNI3L_HUMAN
uniprot:PCCA_HUMAN	uniprot:GPR18_HUMAN	uniprot:CAZA3_HUMAN	uniprot:BNIP2_HUMAN
uniprot:PCDA6_HUMAN	uniprot:GPR35_HUMAN	uniprot:CB016_HUMAN	uniprot:BNIP3_HUMAN
uniprot:PCDGK_HUMAN	uniprot:GPR81_HUMAN	uniprot:CB034_HUMAN	uniprot:BOC_HUMAN
uniprot:PCDH1_HUMAN	uniprot:GPR85_HUMAN	uniprot:CB037_HUMAN	uniprot:BODG_HUMAN
uniprot:PCGF3_HUMAN	uniprot:GPSM3_HUMAN	uniprot:CB043_HUMAN	uniprot:BOK_HUMAN
uniprot:PCTL_HUMAN	uniprot:GPX2_HUMAN	uniprot:CB044_HUMAN	uniprot:BOLA3_HUMAN
uniprot:PCX1_HUMAN	uniprot:GR65_HUMAN	uniprot:CB060_HUMAN	uniprot:BORA_HUMAN
uniprot:PCX2_HUMAN	uniprot:GRB7_HUMAN	uniprot:CB065_HUMAN	uniprot:BOREA_HUMAN
uniprot:PDCD6_HUMAN	uniprot:GRHL1_HUMAN	uniprot:CBAA1_HUMAN	uniprot:BORG2_HUMAN
uniprot:PDE8A_HUMAN	uniprot:GRHL2_HUMAN	uniprot:CBL_HUMAN	uniprot:BORG4_HUMAN
uniprot:PDZD8_HUMAN	uniprot:GRIK4_HUMAN	uniprot:CBP_HUMAN	uniprot:BPA1_HUMAN
uniprot:PE2R2_HUMAN	uniprot:GRLF1_HUMAN	uniprot:CBPA1_HUMAN	uniprot:BPI_HUMAN
uniprot:PELI2_HUMAN	uniprot:GRM1A_HUMAN	uniprot:CBPB1_HUMAN	uniprot:BPTF_HUMAN
uniprot:PERM_HUMAN	uniprot:GRM2_HUMAN	uniprot:CBPC2_HUMAN	uniprot:BR44L_HUMAN
uniprot:PEVR1_HUMAN	uniprot:GRP2_HUMAN	uniprot:CBPC5_HUMAN	uniprot:BRAF1_HUMAN
uniprot:PG12A_HUMAN	uniprot:GRTP1_HUMAN	uniprot:CBPM_HUMAN	uniprot:BRCA1_HUMAN
uniprot:PHC1_HUMAN	uniprot:GTPB2_HUMAN	uniprot:CBPZ_HUMAN	uniprot:BRD1_HUMAN
uniprot:PHF14_HUMAN	uniprot:GTSE1_HUMAN	uniprot:CBR1_HUMAN	uniprot:BRD3_HUMAN
uniprot:PHLB3_HUMAN	uniprot:GULP1_HUMAN	uniprot:CBR4_HUMAN	uniprot:BRD7_HUMAN
uniprot:PHLD_HUMAN	uniprot:H10_HUMAN	uniprot:CBWD1_HUMAN	uniprot:BRD8_HUMAN
uniprot:PIGQ_HUMAN	uniprot:HAKAI_HUMAN	uniprot:CBX2_HUMAN	uniprot:BRDT_HUMAN
uniprot:PIGV_HUMAN	uniprot:HBB_HUMAN	uniprot:CBX3_HUMAN	uniprot:BRE_HUMAN
uniprot:PKHA6_HUMAN	uniprot:HBM_HUMAN	uniprot:CBX5_HUMAN	uniprot:BRE1B_HUMAN
uniprot:PKHA7_HUMAN	uniprot:HCK_HUMAN	uniprot:CBY1_HUMAN	uniprot:BRI3B_HUMAN
uniprot:PKHH3_HUMAN	uniprot:HCLS1_HUMAN	uniprot:CC038_HUMAN	uniprot:BRM1L_HUMAN
uniprot:PKHJ1_HUMAN	uniprot:HCST_HUMAN	uniprot:CC041_HUMAN	uniprot:BROX_HUMAN
uniprot:PKP2_HUMAN	uniprot:HDAC6_HUMAN	uniprot:CC058_HUMAN	uniprot:BRSK2_HUMAN
uniprot:PKP3_HUMAN	uniprot:HDHD3_HUMAN	uniprot:CC062_HUMAN	uniprot:BRWD1_HUMAN
uniprot:PLAC4_HUMAN	uniprot:HELC1_HUMAN	uniprot:CC107_HUMAN	uniprot:BST1_HUMAN
uniprot:PLCB_HUMAN	uniprot:HELLS_HUMAN	uniprot:CC113_HUMAN	uniprot:BT2A1_HUMAN
uniprot:PLCE_HUMAN	uniprot:HELZ_HUMAN	uniprot:CC121_HUMAN	uniprot:BT3A1_HUMAN
uniprot:PLEC1_HUMAN	uniprot:HFE_HUMAN	uniprot:CC123_HUMAN	uniprot:BT3A2_HUMAN
uniprot:PLEK_HUMAN	uniprot:HFM1_HUMAN	uniprot:CC132_HUMAN	uniprot:BT3A3_HUMAN
uniprot:PLEK2_HUMAN	uniprot:HIP1R_HUMAN	uniprot:CC135_HUMAN	uniprot:BTD_HUMAN
uniprot:PLLP_HUMAN	uniprot:HMGB1_HUMAN	uniprot:CC138_HUMAN	uniprot:BTF3_HUMAN
uniprot:PLPL4_HUMAN	uniprot:HMGN3_HUMAN	uniprot:CC14A_HUMAN	uniprot:BTG2_HUMAN
uniprot:PLSI_HUMAN	uniprot:HMHA1_HUMAN	uniprot:CC14B_HUMAN	uniprot:BTG3_HUMAN
uniprot:PLUNC_HUMAN	uniprot:HNF4A_HUMAN	uniprot:CC28A_HUMAN	uniprot:BTK_HUMAN
uniprot:PNCB_HUMAN	uniprot:HNRPC_HUMAN	uniprot:CC45L_HUMAN	uniprot:BUB1_HUMAN
uniprot:PNPO_HUMAN	uniprot:HNRPD_HUMAN	uniprot:CC50A_HUMAN	uniprot:BUP1_HUMAN
uniprot:PO3F4_HUMAN	uniprot:HNRPG_HUMAN	uniprot:CCAR1_HUMAN	uniprot:BXDC1_HUMAN
uniprot:PP1A_HUMAN	uniprot:HNRPK_HUMAN	uniprot:CCD17_HUMAN	uniprot:BXDC2_HUMAN
uniprot:PP1B_HUMAN	uniprot:HNRPQ_HUMAN	uniprot:CCD34_HUMAN	uniprot:BZW1_HUMAN
uniprot:PPARG_HUMAN	uniprot:HOOK1_HUMAN	uniprot:CCD40_HUMAN	uniprot:BZW1L_HUMAN
uniprot:PPCKM_HUMAN	uniprot:HOP_HUMAN	uniprot:CCD41_HUMAN	uniprot:BZW2_HUMAN
uniprot:PPHLN_HUMAN	uniprot:HPRT_HUMAN	uniprot:CCD42_HUMAN	uniprot:C109A_HUMAN
uniprot:PPOX_HUMAN	uniprot:HRSL2_HUMAN	uniprot:CCD43_HUMAN	uniprot:C19L1_HUMAN
uniprot:PRAF2_HUMAN	uniprot:HS3SB_HUMAN	uniprot:CCD45_HUMAN	uniprot:C1GLT_HUMAN
uniprot:PRAM_HUMAN	uniprot:HSDL2_HUMAN	uniprot:CCD50_HUMAN	uniprot:C1QBP_HUMAN
uniprot:PRD15_HUMAN	uniprot:HSP7C_HUMAN	uniprot:CCD57_HUMAN	uniprot:C1QRF_HUMAN
uniprot:PRDX5_HUMAN	uniprot:HTAI2_HUMAN	uniprot:CCD69_HUMAN	uniprot:C1QT1_HUMAN
uniprot:PRG2_HUMAN	uniprot:HTSF1_HUMAN	uniprot:CCD75_HUMAN	uniprot:C1QT3_HUMAN
uniprot:PROK2_HUMAN	uniprot:HXA11_HUMAN	uniprot:CCD77_HUMAN	uniprot:C1QT5_HUMAN
uniprot:PROP_HUMAN	uniprot:HXC11_HUMAN	uniprot:CCD80_HUMAN	uniprot:C1R_HUMAN
uniprot:PRR15_HUMAN	uniprot:HXC8_HUMAN	uniprot:CCD93_HUMAN	uniprot:C1S_HUMAN
uniprot:PRR16_HUMAN	uniprot:I17RB_HUMAN	uniprot:CCD99_HUMAN	uniprot:C2C2L_HUMAN
uniprot:PRTN3_HUMAN	uniprot:I20RA_HUMAN	uniprot:CCDC5_HUMAN	uniprot:C2D2A_HUMAN
uniprot:PTBP2_HUMAN	uniprot:I22R1_HUMAN	uniprot:CCDC7_HUMAN	uniprot:C2TA_HUMAN
uniprot:PTK6_HUMAN	uniprot:IAPP_HUMAN	uniprot:CCDC8_HUMAN	uniprot:C3AR_HUMAN
uniprot:PTN2_HUMAN	uniprot:IASPP_HUMAN	uniprot:CCG1_HUMAN	uniprot:C42S1_HUMAN
uniprot:PTN4_HUMAN	uniprot:ICA69_HUMAN	uniprot:CCG8_HUMAN	uniprot:C42S2_HUMAN
uniprot:PTOR1_HUMAN	uniprot:ICAL_HUMAN	uniprot:CCHL_HUMAN	uniprot:C560_HUMAN
uniprot:PTPM1_HUMAN	uniprot:ICOS_HUMAN	uniprot:CCL1_HUMAN	uniprot:C56D1_HUMAN
uniprot:PTPRF_HUMAN	uniprot:IDD_HUMAN	uniprot:CCL11_HUMAN	uniprot:C5ARL_HUMAN
uniprot:PTPRH_HUMAN	uniprot:IF16_HUMAN	uniprot:CCL14_HUMAN	uniprot:C8AP2_HUMAN
uniprot:PURB_HUMAN	uniprot:IF2P_HUMAN	uniprot:CCL17_HUMAN	uniprot:C99L2_HUMAN
uniprot:PVRL2_HUMAN	uniprot:IF4A1_HUMAN	uniprot:CCL2_HUMAN	uniprot:CA009_HUMAN
uniprot:PVRL4_HUMAN	uniprot:IFNK_HUMAN	uniprot:CCL25_HUMAN	uniprot:CA021_HUMAN
uniprot:PWP1_HUMAN	uniprot:IFRD1_HUMAN	uniprot:CCL3_HUMAN	uniprot:CA050_HUMAN
uniprot:Q3C1U7_HUMAN	uniprot:IGF1A_HUMAN	uniprot:CCM2_HUMAN	uniprot:CA051_HUMAN
uniprot:Q5DTE4_HUMAN	uniprot:IGHG1_HUMAN	uniprot:CCNA1_HUMAN	uniprot:CA057_HUMAN
uniprot:QKI_HUMAN	uniprot:IGLL1_HUMAN	uniprot:CCNA2_HUMAN	uniprot:CA063_HUMAN
uniprot:RAB15_HUMAN	uniprot:IGSF5_HUMAN	uniprot:CCNB2_HUMAN	uniprot:CA069_HUMAN
uniprot:RAB20_HUMAN	uniprot:IKZF1_HUMAN	uniprot:CCND1_HUMAN	uniprot:CA077_HUMAN
uniprot:RAB25_HUMAN	uniprot:IL1F7_HUMAN	uniprot:CCND3_HUMAN	uniprot:CA086_HUMAN
uniprot:RAB34_HUMAN	uniprot:IL1R1_HUMAN	uniprot:CCNF_HUMAN	uniprot:CA087_HUMAN
uniprot:RAB3C_HUMAN	uniprot:IL2RA_HUMAN	uniprot:CCNG2_HUMAN	uniprot:CA091_HUMAN
uniprot:RAB3D_HUMAN	uniprot:IL6RA_HUMAN	uniprot:CCNH_HUMAN	uniprot:CA113_HUMAN
uniprot:RAB6A_HUMAN	uniprot:IL9_HUMAN	uniprot:CCNI_HUMAN	uniprot:CA122_HUMAN
uniprot:RAB6C_HUMAN	uniprot:ILEU_HUMAN	uniprot:CCNJ_HUMAN	uniprot:CA131_HUMAN
uniprot:RAB8B_HUMAN	uniprot:ILF2_HUMAN	uniprot:CCNL1_HUMAN	uniprot:CA133_HUMAN
uniprot:RAP1B_HUMAN	uniprot:IMA7_HUMAN	uniprot:CCNT1_HUMAN	uniprot:CA135_HUMAN
uniprot:RASF2_HUMAN	uniprot:IMUP_HUMAN	uniprot:CCNT2_HUMAN	uniprot:CA149_HUMAN
uniprot:RASF7_HUMAN	uniprot:INADL_HUMAN	uniprot:CCR5_HUMAN	uniprot:CA170_HUMAN
uniprot:RASF8_HUMAN	uniprot:ING3_HUMAN	uniprot:CCR7_HUMAN	uniprot:CA174_HUMAN
uniprot:RB33A_HUMAN	uniprot:INP4A_HUMAN	uniprot:CCR9_HUMAN	uniprot:CA183_HUMAN
uniprot:RB35A_HUMAN	uniprot:INPP_HUMAN	uniprot:CCRK_HUMAN	uniprot:CA186_HUMAN
uniprot:RB35B_HUMAN	uniprot:INT10_HUMAN	uniprot:CCRL2_HUMAN	uniprot:CA198_HUMAN
uniprot:RBGP1_HUMAN	uniprot:INT5_HUMAN	uniprot:CD008_HUMAN	uniprot:CA1L1_HUMAN
uniprot:RBM47_HUMAN	uniprot:IOD2_HUMAN	uniprot:CD016_HUMAN	uniprot:CA212_HUMAN
uniprot:RBMS1_HUMAN	uniprot:IOD3_HUMAN	uniprot:CD030_HUMAN	uniprot:CA2D4_HUMAN
uniprot:RCAS1_HUMAN	uniprot:IP3KA_HUMAN	uniprot:CD031_HUMAN	uniprot:CABIN_HUMAN
uniprot:RCC1_HUMAN	uniprot:IPO8_HUMAN	uniprot:CD034_HUMAN	uniprot:CABL1_HUMAN
uniprot:RDH13_HUMAN	uniprot:IQGA1_HUMAN	uniprot:CD041_HUMAN	uniprot:CABL2_HUMAN
uniprot:RECK_HUMAN	uniprot:IRAK3_HUMAN	uniprot:CD042_HUMAN	uniprot:CABP7_HUMAN
uniprot:RECQ1_HUMAN	uniprot:IRF5_HUMAN	uniprot:CD109_HUMAN	uniprot:CAC1B_HUMAN
uniprot:RECQ5_HUMAN	uniprot:IRK10_HUMAN	uniprot:CD151_HUMAN	uniprot:CAC1C_HUMAN
uniprot:REEP6_HUMAN	uniprot:IRK15_HUMAN	uniprot:CD166_HUMAN	uniprot:CAC1E_HUMAN
uniprot:RFC4_HUMAN	uniprot:ISCA1_HUMAN	uniprot:CD181_HUMAN	uniprot:CAC1F_HUMAN
uniprot:RFIP1_HUMAN	uniprot:ISL2_HUMAN	uniprot:CD1A_HUMAN	uniprot:CAC1G_HUMAN
uniprot:RFXAP_HUMAN	uniprot:ITA4_HUMAN	uniprot:CD1B_HUMAN	uniprot:CAC1S_HUMAN
uniprot:RGPS1_HUMAN	uniprot:ITA6_HUMAN	uniprot:CD1C_HUMAN	uniprot:CACB1_HUMAN
uniprot:RGS1_HUMAN	uniprot:ITB1_HUMAN	uniprot:CD1D_HUMAN	uniprot:CACB2_HUMAN
uniprot:RGS12_HUMAN	uniprot:ITB2_HUMAN	uniprot:CD1E_HUMAN	uniprot:CACP_HUMAN
uniprot:RHDF1_HUMAN	uniprot:ITB4_HUMAN	uniprot:CD2_HUMAN	uniprot:CAD11_HUMAN
uniprot:RHG07_HUMAN	uniprot:ITGBL_HUMAN	uniprot:CD20_HUMAN	uniprot:CAD16_HUMAN
uniprot:RHG09_HUMAN	uniprot:ITPR3_HUMAN	uniprot:CD244_HUMAN	uniprot:CAD19_HUMAN
uniprot:RHG25_HUMAN	uniprot:JAD1A_HUMAN	uniprot:CD27_HUMAN	uniprot:CAD23_HUMAN
uniprot:RHG26_HUMAN	uniprot:JAK3_HUMAN	uniprot:CD276_HUMAN	uniprot:CAD24_HUMAN
uniprot:RHOD_HUMAN	uniprot:JAM1_HUMAN	uniprot:CD2AP_HUMAN	uniprot:CAD26_HUMAN
uniprot:RIOK1_HUMAN	uniprot:JAM3_HUMAN	uniprot:CD2L2_HUMAN	uniprot:CADH2_HUMAN
uniprot:RIOK3_HUMAN	uniprot:JARD2_HUMAN	uniprot:CD2L5_HUMAN	uniprot:CADH4_HUMAN
uniprot:RM35_HUMAN	uniprot:JHD1B_HUMAN	uniprot:CD2L6_HUMAN	uniprot:CADH6_HUMAN
uniprot:RM49_HUMAN	uniprot:JMJD4_HUMAN	uniprot:CD38_HUMAN	uniprot:CADH8_HUMAN
uniprot:RMD1_HUMAN	uniprot:K0040_HUMAN	uniprot:CD3D_HUMAN	uniprot:CADH9_HUMAN
uniprot:RMI2_HUMAN	uniprot:K0556_HUMAN	uniprot:CD3E_HUMAN	uniprot:CADM4_HUMAN
uniprot:RN207_HUMAN	uniprot:K0564_HUMAN	uniprot:CD3G_HUMAN	uniprot:CAF1A_HUMAN
uniprot:RN208_HUMAN	uniprot:K0649_HUMAN	uniprot:CD3Z_HUMAN	uniprot:CAH1_HUMAN
uniprot:RNAS2_HUMAN	uniprot:K0841_HUMAN	uniprot:CD4_HUMAN	uniprot:CAH5A_HUMAN
uniprot:RNF26_HUMAN	uniprot:K0907_HUMAN	uniprot:CD40L_HUMAN	uniprot:CAH6_HUMAN
uniprot:RNF43_HUMAN	uniprot:K0913_HUMAN	uniprot:CD44_HUMAN	uniprot:CAH8_HUMAN
uniprot:ROBO2_HUMAN	uniprot:K1161_HUMAN	uniprot:CD45_HUMAN	uniprot:CAHD1_HUMAN
uniprot:RON_HUMAN	uniprot:K1219_HUMAN	uniprot:CD47_HUMAN	uniprot:CALB1_HUMAN
uniprot:RPA43_HUMAN	uniprot:K1377_HUMAN	uniprot:CD5_HUMAN	uniprot:CALC_HUMAN
uniprot:RPB7_HUMAN	uniprot:K1430_HUMAN	uniprot:CD52_HUMAN	uniprot:CALD1_HUMAN
uniprot:RPGF5_HUMAN	uniprot:K1522_HUMAN	uniprot:CD53_HUMAN	uniprot:CALI_HUMAN
uniprot:RPKL1_HUMAN	uniprot:K1543_HUMAN	uniprot:CD59_HUMAN	uniprot:CALL3_HUMAN
uniprot:RSMN_HUMAN	uniprot:K1C18_HUMAN	uniprot:CD6_HUMAN	uniprot:CALL4_HUMAN
uniprot:RTN1_HUMAN	uniprot:K1C19_HUMAN	uniprot:CD63_HUMAN	uniprot:CALN1_HUMAN
uniprot:RUNX1_HUMAN	uniprot:K2C8_HUMAN	uniprot:CD69_HUMAN	uniprot:CALRL_HUMAN
uniprot:S10A5_HUMAN	uniprot:KAD1_HUMAN	uniprot:CD7_HUMAN	uniprot:CALU_HUMAN
uniprot:S10AG_HUMAN	uniprot:KAD2_HUMAN	uniprot:CD70_HUMAN	uniprot:CAMP1_HUMAN
uniprot:S17A5_HUMAN	uniprot:KAISO_HUMAN	uniprot:CD8A_HUMAN	uniprot:CAN15_HUMAN
uniprot:S1PR4_HUMAN	uniprot:KALM_HUMAN	uniprot:CD9_HUMAN	uniprot:CAN2_HUMAN
uniprot:S22AN_HUMAN	uniprot:KALRN_HUMAN	uniprot:CD97_HUMAN	uniprot:CAN6_HUMAN
uniprot:S2536_HUMAN	uniprot:KAT1_HUMAN	uniprot:CD99_HUMAN	uniprot:CANB1_HUMAN
uniprot:S2539_HUMAN	uniprot:KAZD1_HUMAN	uniprot:CDAC1_HUMAN	uniprot:CAND1_HUMAN
uniprot:S35C2_HUMAN	uniprot:KBTB8_HUMAN	uniprot:CDC2_HUMAN	uniprot:CAP1_HUMAN
uniprot:S35D2_HUMAN	uniprot:KBTBB_HUMAN	uniprot:CDC20_HUMAN	uniprot:CAP2_HUMAN
uniprot:S39A8_HUMAN	uniprot:KCD15_HUMAN	uniprot:CDC7_HUMAN	uniprot:CAPON_HUMAN
uniprot:S4A7_HUMAN	uniprot:KCP3_HUMAN	uniprot:CDCA7_HUMAN	uniprot:CAPR1_HUMAN
uniprot:SACS_HUMAN	uniprot:KCTD6_HUMAN	uniprot:CDCP1_HUMAN	uniprot:CAPR2_HUMAN
uniprot:SARG_HUMAN	uniprot:KCTD9_HUMAN	uniprot:CDIPT_HUMAN	uniprot:CAPS1_HUMAN
uniprot:SC24A_HUMAN	uniprot:KHDR1_HUMAN	uniprot:CDK4_HUMAN	uniprot:CAPS2_HUMAN
uniprot:SCD5_HUMAN	uniprot:KI13B_HUMAN	uniprot:CDK6_HUMAN	uniprot:CAR10_HUMAN
uniprot:SCLT1_HUMAN	uniprot:KI21B_HUMAN	uniprot:CDN2B_HUMAN	uniprot:CARD8_HUMAN
uniprot:SCN9A_HUMAN	uniprot:KI2L4_HUMAN	uniprot:CDN2D_HUMAN	uniprot:CASD1_HUMAN
uniprot:SCNNA_HUMAN	uniprot:KI2LA_HUMAN	uniprot:CDO1_HUMAN	uniprot:CASK_HUMAN
uniprot:SCOT_HUMAN	uniprot:KI2S5_HUMAN	uniprot:CDR2_HUMAN	uniprot:CASP1_HUMAN
uniprot:SCPDH_HUMAN	uniprot:KI3L1_HUMAN	uniprot:CDT1_HUMAN	uniprot:CASP2_HUMAN
uniprot:SDC1_HUMAN	uniprot:KIF12_HUMAN	uniprot:CDX1_HUMAN	uniprot:CASP5_HUMAN
uniprot:SDK2_HUMAN	uniprot:KIF14_HUMAN	uniprot:CDY1_HUMAN	uniprot:CASP6_HUMAN
uniprot:SERC2_HUMAN	uniprot:KIF3A_HUMAN	uniprot:CE027_HUMAN	uniprot:CASP7_HUMAN
uniprot:SESD1_HUMAN	uniprot:KIRR2_HUMAN	uniprot:CE030_HUMAN	uniprot:CASP8_HUMAN
uniprot:SETMR_HUMAN	uniprot:KLC4_HUMAN	uniprot:CE152_HUMAN	uniprot:CASPA_HUMAN
uniprot:SFPQ_HUMAN	uniprot:KLD8A_HUMAN	uniprot:CE350_HUMAN	uniprot:CASR_HUMAN
uniprot:SFT2C_HUMAN	uniprot:KLF3_HUMAN	uniprot:CEAM3_HUMAN	uniprot:CASZ1_HUMAN
uniprot:SGSM3_HUMAN	uniprot:KLF5_HUMAN	uniprot:CEAM5_HUMAN	uniprot:CATA_HUMAN
uniprot:SH23A_HUMAN	uniprot:KLH11_HUMAN	uniprot:CEAM6_HUMAN	uniprot:CATD_HUMAN
uniprot:SH3L1_HUMAN	uniprot:KLK3_HUMAN	uniprot:CEBPZ_HUMAN	uniprot:CATF_HUMAN
uniprot:SHAN2_HUMAN	uniprot:KLRG1_HUMAN	uniprot:CECR1_HUMAN	uniprot:CATG_HUMAN
uniprot:SHB_HUMAN	uniprot:KPCI_HUMAN	uniprot:CECR2_HUMAN	uniprot:CATH_HUMAN
uniprot:SHLB2_HUMAN	uniprot:KRA31_HUMAN	uniprot:CECR6_HUMAN	uniprot:CATL2_HUMAN
uniprot:SIX5_HUMAN	uniprot:KRA59_HUMAN	uniprot:CEGT_HUMAN	uniprot:CATO_HUMAN
uniprot:SKAP1_HUMAN	uniprot:KREM1_HUMAN	uniprot:CELF1_HUMAN	uniprot:CATS_HUMAN
uniprot:SLAP1_HUMAN	uniprot:KS6A6_HUMAN	uniprot:CELF2_HUMAN	uniprot:CAV1_HUMAN
uniprot:SLN11_HUMAN	uniprot:KTNB1_HUMAN	uniprot:CELF5_HUMAN	uniprot:CAV2_HUMAN
uniprot:SMAD5_HUMAN	uniprot:L2GL2_HUMAN	uniprot:CENPC_HUMAN	uniprot:CAYP1_HUMAN
uniprot:SNG2_HUMAN	uniprot:LAD1_HUMAN	uniprot:CENPH_HUMAN	uniprot:CB018_HUMAN
uniprot:SO1A2_HUMAN	uniprot:LAIR1_HUMAN	uniprot:CENPJ_HUMAN	uniprot:CB027_HUMAN
uniprot:SOS1_HUMAN	uniprot:LAMC3_HUMAN	uniprot:CENPL_HUMAN	uniprot:CB029_HUMAN
uniprot:SOX9_HUMAN	uniprot:LANC1_HUMAN	uniprot:CENPM_HUMAN	uniprot:CB034_HUMAN
uniprot:SP6_HUMAN	uniprot:LAPM5_HUMAN	uniprot:CENPU_HUMAN	uniprot:CB043_HUMAN
uniprot:SPEB_HUMAN	uniprot:LARG2_HUMAN	uniprot:CEP68_HUMAN	uniprot:CB044_HUMAN
uniprot:SPG20_HUMAN	uniprot:LAT2_HUMAN	uniprot:CEP72_HUMAN	uniprot:CB047_HUMAN
uniprot:SPIT1_HUMAN	uniprot:LCP2_HUMAN	uniprot:CEP76_HUMAN	uniprot:CB055_HUMAN
uniprot:SPIT2_HUMAN	uniprot:LDHB_HUMAN	uniprot:CEPT1_HUMAN	uniprot:CB060_HUMAN
uniprot:SPLC3_HUMAN	uniprot:LEG4_HUMAN	uniprot:CERKL_HUMAN	uniprot:CB064_HUMAN
uniprot:SPNXA_HUMAN	uniprot:LEUK_HUMAN	uniprot:CF035_HUMAN	uniprot:CB065_HUMAN
uniprot:SRC8_HUMAN	uniprot:LIMA1_HUMAN	uniprot:CF050_HUMAN	uniprot:CB5D1_HUMAN
uniprot:SREC_HUMAN	uniprot:LIMD2_HUMAN	uniprot:CF064_HUMAN	uniprot:CBP_HUMAN
uniprot:SRFB1_HUMAN	uniprot:LIN7A_HUMAN	uniprot:CF070_HUMAN	uniprot:CBPC1_HUMAN
uniprot:SRGN_HUMAN	uniprot:LIPA1_HUMAN	uniprot:CF115_HUMAN	uniprot:CBPC3_HUMAN
uniprot:SSH2_HUMAN	uniprot:LIPL_HUMAN	uniprot:CF125_HUMAN	uniprot:CBPC5_HUMAN
uniprot:SSH3_HUMAN	uniprot:LIPR1_HUMAN	uniprot:CF129_HUMAN	uniprot:CBPD_HUMAN
uniprot:ST14_HUMAN	uniprot:LIPS_HUMAN	uniprot:CF134_HUMAN	uniprot:CBPM_HUMAN
uniprot:ST32C_HUMAN	uniprot:LIRA5_HUMAN	uniprot:CF145_HUMAN	uniprot:CBPZ_HUMAN
uniprot:STAP2_HUMAN	uniprot:LMNA_HUMAN	uniprot:CF204_HUMAN	uniprot:CBR1_HUMAN
uniprot:STK10_HUMAN	uniprot:LMNB1_HUMAN	uniprot:CF223_HUMAN	uniprot:CBR4_HUMAN
uniprot:STOX2_HUMAN	uniprot:LNX1_HUMAN	uniprot:CF224_HUMAN	uniprot:CBWD1_HUMAN
uniprot:STX3_HUMAN	uniprot:LONF3_HUMAN	uniprot:CFC1_HUMAN	uniprot:CBWD5_HUMAN
uniprot:STXB2_HUMAN	uniprot:LOXE3_HUMAN	uniprot:CFLAR_HUMAN	uniprot:CBX2_HUMAN
uniprot:SUCB2_HUMAN	uniprot:LPAR2_HUMAN	uniprot:CFTR_HUMAN	uniprot:CBX3_HUMAN
uniprot:SUCR1_HUMAN	uniprot:LPHN1_HUMAN	uniprot:CG026_HUMAN	uniprot:CBX4_HUMAN
uniprot:SUFU_HUMAN	uniprot:LPP2_HUMAN	uniprot:CG040_HUMAN	uniprot:CBX5_HUMAN
uniprot:SV2B_HUMAN	uniprot:LPPRC_HUMAN	uniprot:CG042_HUMAN	uniprot:CC001_HUMAN
uniprot:SYPM_HUMAN	uniprot:LRBA_HUMAN	uniprot:CG050_HUMAN	uniprot:CC020_HUMAN
uniprot:SYT3_HUMAN	uniprot:LRC34_HUMAN	uniprot:CG053_HUMAN	uniprot:CC036_HUMAN
uniprot:SYVN1_HUMAN	uniprot:LRC40_HUMAN	uniprot:CGNL1_HUMAN	uniprot:CC041_HUMAN
uniprot:T131L_HUMAN	uniprot:LRC58_HUMAN	uniprot:CH005_HUMAN	uniprot:CC054_HUMAN
uniprot:T4S19_HUMAN	uniprot:LRC8A_HUMAN	uniprot:CH041_HUMAN	uniprot:CC055_HUMAN
uniprot:T4S5_HUMAN	uniprot:LRC8C_HUMAN	uniprot:CH042_HUMAN	uniprot:CC058_HUMAN
uniprot:TAB1_HUMAN	uniprot:LRCH4_HUMAN	uniprot:CH044_HUMAN	uniprot:CC060_HUMAN
uniprot:TACD1_HUMAN	uniprot:LRIG2_HUMAN	uniprot:CH046_HUMAN	uniprot:CC063_HUMAN
uniprot:TAF1B_HUMAN	uniprot:LRP2_HUMAN	uniprot:CH058_HUMAN	uniprot:CC107_HUMAN
uniprot:TAF7L_HUMAN	uniprot:LRP5_HUMAN	uniprot:CH25H_HUMAN	uniprot:CC112_HUMAN
uniprot:TAOK1_HUMAN	uniprot:LRRC1_HUMAN	uniprot:CH3L2_HUMAN	uniprot:CC113_HUMAN
uniprot:TB10B_HUMAN	uniprot:LSR_HUMAN	uniprot:CHAC2_HUMAN	uniprot:CC115_HUMAN
uniprot:TBA1A_HUMAN	uniprot:LST1_HUMAN	uniprot:CHD1_HUMAN	uniprot:CC123_HUMAN
uniprot:TBC14_HUMAN	uniprot:LTBP4_HUMAN	uniprot:CHD1L_HUMAN	uniprot:CC126_HUMAN
uniprot:TBC3A_HUMAN	uniprot:LUC7L_HUMAN	uniprot:CHD2_HUMAN	uniprot:CC132_HUMAN
uniprot:TBX1_HUMAN	uniprot:LY10_HUMAN	uniprot:CHD4_HUMAN	uniprot:CC134_HUMAN
uniprot:TCP4_HUMAN	uniprot:LYAM3_HUMAN	uniprot:CHD6_HUMAN	uniprot:CC135_HUMAN
uniprot:TEF_HUMAN	uniprot:LYPD4_HUMAN	uniprot:CHD7_HUMAN	uniprot:CC137_HUMAN
uniprot:TEFF1_HUMAN	uniprot:LYZL6_HUMAN	uniprot:CHD8_HUMAN	uniprot:CC138_HUMAN
uniprot:TEKT1_HUMAN	uniprot:LZTS2_HUMAN	uniprot:CHERP_HUMAN	uniprot:CC149_HUMAN
uniprot:TENS4_HUMAN	uniprot:M3K7_HUMAN	uniprot:CHIT1_HUMAN	uniprot:CC14A_HUMAN
uniprot:TF3C6_HUMAN	uniprot:M3K9_HUMAN	uniprot:CHK1_HUMAN	uniprot:CC14B_HUMAN
uniprot:TF7L2_HUMAN	uniprot:M4A6E_HUMAN	uniprot:CHK2_HUMAN	uniprot:CC28A_HUMAN
uniprot:TGFA_HUMAN	uniprot:MA1A1_HUMAN	uniprot:CHL1_HUMAN	uniprot:CC45L_HUMAN
uniprot:TGM5_HUMAN	uniprot:MA2C1_HUMAN	uniprot:CHM2B_HUMAN	uniprot:CC50A_HUMAN
uniprot:TGS1_HUMAN	uniprot:MAFG_HUMAN	uniprot:CHM4A_HUMAN	uniprot:CC50B_HUMAN
uniprot:TIM8B_HUMAN	uniprot:MAGG1_HUMAN	uniprot:CHM4C_HUMAN	uniprot:CC64A_HUMAN
uniprot:TIP60_HUMAN	uniprot:MAGH1_HUMAN	uniprot:CHMP3_HUMAN	uniprot:CC85A_HUMAN
uniprot:TIPRL_HUMAN	uniprot:MAGI1_HUMAN	uniprot:CHSP1_HUMAN	uniprot:CC85B_HUMAN
uniprot:TM102_HUMAN	uniprot:MAL2_HUMAN	uniprot:CHST3_HUMAN	uniprot:CC88B_HUMAN
uniprot:TM108_HUMAN	uniprot:MALD2_HUMAN	uniprot:CHST6_HUMAN	uniprot:CC90B_HUMAN
uniprot:TM129_HUMAN	uniprot:MALD3_HUMAN	uniprot:CHST7_HUMAN	uniprot:CCAR1_HUMAN
uniprot:TM134_HUMAN	uniprot:MALL_HUMAN	uniprot:CHST9_HUMAN	uniprot:CCD12_HUMAN
uniprot:TM141_HUMAN	uniprot:MAML3_HUMAN	uniprot:CHSTD_HUMAN	uniprot:CCD14_HUMAN
uniprot:TM165_HUMAN	uniprot:MANEL_HUMAN	uniprot:CHSTE_HUMAN	uniprot:CCD15_HUMAN
uniprot:TM178_HUMAN	uniprot:MAOM_HUMAN	uniprot:CI005_HUMAN	uniprot:CCD17_HUMAN
uniprot:TM186_HUMAN	uniprot:MAP7_HUMAN	uniprot:CI016_HUMAN	uniprot:CCD22_HUMAN
uniprot:TM187_HUMAN	uniprot:MARE2_HUMAN	uniprot:CI025_HUMAN	uniprot:CCD39_HUMAN
uniprot:TM1L1_HUMAN	uniprot:MARK1_HUMAN	uniprot:CI078_HUMAN	uniprot:CCD40_HUMAN
uniprot:TM41A_HUMAN	uniprot:MARK2_HUMAN	uniprot:CI085_HUMAN	uniprot:CCD41_HUMAN
uniprot:TM45B_HUMAN	uniprot:MAS_HUMAN	uniprot:CI102_HUMAN	uniprot:CCD42_HUMAN
uniprot:TM63A_HUMAN	uniprot:MBD4_HUMAN	uniprot:CI128_HUMAN	uniprot:CCD43_HUMAN
uniprot:TMBI1_HUMAN	uniprot:MBNL1_HUMAN	uniprot:CI135_HUMAN	uniprot:CCD44_HUMAN
uniprot:TMC5_HUMAN	uniprot:MBNL2_HUMAN	uniprot:CIAO1_HUMAN	uniprot:CCD45_HUMAN
uniprot:TMEM5_HUMAN	uniprot:MCCB_HUMAN	uniprot:CIB1_HUMAN	uniprot:CCD46_HUMAN
uniprot:TMM20_HUMAN	uniprot:MCE1_HUMAN	uniprot:CIB4_HUMAN	uniprot:CCD47_HUMAN
uniprot:TMM53_HUMAN	uniprot:MCF2L_HUMAN	uniprot:CIKS_HUMAN	uniprot:CCD49_HUMAN
uniprot:TMM54_HUMAN	uniprot:MCP_HUMAN	uniprot:CIP4_HUMAN	uniprot:CCD50_HUMAN
uniprot:TMM80_HUMAN	uniprot:MED1_HUMAN	uniprot:CIRBP_HUMAN	uniprot:CCD51_HUMAN
uniprot:TMM92_HUMAN	uniprot:MED16_HUMAN	uniprot:CISD2_HUMAN	uniprot:CCD57_HUMAN
uniprot:TMPS5_HUMAN	uniprot:METH_HUMAN	uniprot:CISY_HUMAN	uniprot:CCD58_HUMAN
uniprot:TNF14_HUMAN	uniprot:MF2L2_HUMAN	uniprot:CITE2_HUMAN	uniprot:CCD70_HUMAN
uniprot:TNK1_HUMAN	uniprot:MFA3L_HUMAN	uniprot:CJ012_HUMAN	uniprot:CCD72_HUMAN
uniprot:TNPO1_HUMAN	uniprot:MFF_HUMAN	uniprot:CJ032_HUMAN	uniprot:CCD75_HUMAN
uniprot:TNR3_HUMAN	uniprot:MFN1_HUMAN	uniprot:CJ047_HUMAN	uniprot:CCD77_HUMAN
uniprot:TNR6A_HUMAN	uniprot:MFNG_HUMAN	uniprot:CJ076_HUMAN	uniprot:CCD78_HUMAN
uniprot:TOIP1_HUMAN	uniprot:MFSD3_HUMAN	uniprot:CJ084_HUMAN	uniprot:CCD80_HUMAN
uniprot:TOM20_HUMAN	uniprot:MGT4B_HUMAN	uniprot:CJ092_HUMAN	uniprot:CCD92_HUMAN
uniprot:TOM34_HUMAN	uniprot:MIB1_HUMAN	uniprot:CJ104_HUMAN	uniprot:CCD93_HUMAN
uniprot:TP8L2_HUMAN	uniprot:MIME_HUMAN	uniprot:CJ118_HUMAN	uniprot:CCD99_HUMAN
uniprot:TPD53_HUMAN	uniprot:MINK1_HUMAN	uniprot:CJ119_HUMAN	uniprot:CCDC5_HUMAN
uniprot:TPR_HUMAN	uniprot:MINT_HUMAN	uniprot:CK009_HUMAN	uniprot:CCDC8_HUMAN
uniprot:TRAF3_HUMAN	uniprot:MISSL_HUMAN	uniprot:CK010_HUMAN	uniprot:CCG6_HUMAN
uniprot:TRI15_HUMAN	uniprot:MK13_HUMAN	uniprot:CK024_HUMAN	uniprot:CCGL_HUMAN
uniprot:TRI47_HUMAN	uniprot:MLL2_HUMAN	uniprot:CK047_HUMAN	uniprot:CCHL_HUMAN
uniprot:TRPT1_HUMAN	uniprot:MLL5_HUMAN	uniprot:CK057_HUMAN	uniprot:CCL2_HUMAN
uniprot:TSNA1_HUMAN	uniprot:MMP11_HUMAN	uniprot:CK068_HUMAN	uniprot:CCL22_HUMAN
uniprot:TSR1_HUMAN	uniprot:MMP28_HUMAN	uniprot:CK2N1_HUMAN	uniprot:CCL23_HUMAN
uniprot:TSSP_HUMAN	uniprot:MMP37_HUMAN	uniprot:CK2N2_HUMAN	uniprot:CCM2_HUMAN
uniprot:TTBK1_HUMAN	uniprot:MNDA_HUMAN	uniprot:CK5P2_HUMAN	uniprot:CCNB2_HUMAN
uniprot:TTC12_HUMAN	uniprot:MOES_HUMAN	uniprot:CKAP4_HUMAN	uniprot:CCND1_HUMAN
uniprot:TX13A_HUMAN	uniprot:MOG1_HUMAN	uniprot:CKLF_HUMAN	uniprot:CCND2_HUMAN
uniprot:TXNL1_HUMAN	uniprot:MOL2A_HUMAN	uniprot:CKLF3_HUMAN	uniprot:CCND3_HUMAN
uniprot:TYOBP_HUMAN	uniprot:MORC4_HUMAN	uniprot:CKP2L_HUMAN	uniprot:CCNE1_HUMAN
uniprot:UB2R1_HUMAN	uniprot:MOT2_HUMAN	uniprot:CL011_HUMAN	uniprot:CCNG2_HUMAN
uniprot:UBE3C_HUMAN	uniprot:MOT4_HUMAN	uniprot:CL026_HUMAN	uniprot:CCNJ_HUMAN
uniprot:UBP1_HUMAN	uniprot:MOT6_HUMAN	uniprot:CL029_HUMAN	uniprot:CCNJL_HUMAN
uniprot:UBP15_HUMAN	uniprot:MP2K1_HUMAN	uniprot:CL030_HUMAN	uniprot:CCNL1_HUMAN
uniprot:UBQL2_HUMAN	uniprot:MPP9_HUMAN	uniprot:CL041_HUMAN	uniprot:CCNL2_HUMAN
uniprot:UBR4_HUMAN	uniprot:MPPE1_HUMAN	uniprot:CL042_HUMAN	uniprot:CCNT1_HUMAN
uniprot:UT14A_HUMAN	uniprot:MPRG_HUMAN	uniprot:CL051_HUMAN	uniprot:CCNY_HUMAN
uniprot:UTY_HUMAN	uniprot:MPZL2_HUMAN	uniprot:CL065_HUMAN	uniprot:CCR1_HUMAN
uniprot:VAPB_HUMAN	uniprot:MRC2_HUMAN	uniprot:CLAP1_HUMAN	uniprot:CCR2_HUMAN
uniprot:VAV2_HUMAN	uniprot:MRP3_HUMAN	uniprot:CLAP2_HUMAN	uniprot:CCR3_HUMAN
uniprot:VEGFB_HUMAN	uniprot:MRP6_HUMAN	uniprot:CLC11_HUMAN	uniprot:CCR4_HUMAN
uniprot:VIPR1_HUMAN	uniprot:MRS2_HUMAN	uniprot:CLC2D_HUMAN	uniprot:CCR9_HUMAN
uniprot:VITRN_HUMAN	uniprot:MS4A3_HUMAN	uniprot:CLC4E_HUMAN	uniprot:CCRK_HUMAN
uniprot:VP37B_HUMAN	uniprot:MSX2_HUMAN	uniprot:CLC7A_HUMAN	uniprot:CCRL2_HUMAN
uniprot:VPS41_HUMAN	uniprot:MT1P3_HUMAN	uniprot:CLCA1_HUMAN	uniprot:CCS_HUMAN
uniprot:WASF3_HUMAN	uniprot:MTA70_HUMAN	uniprot:CLCA2_HUMAN	uniprot:CCYL1_HUMAN
uniprot:WDR23_HUMAN	uniprot:MTCH2_HUMAN	uniprot:CLCA3_HUMAN	uniprot:CD014_HUMAN
uniprot:WDR24_HUMAN	uniprot:MTER3_HUMAN	uniprot:CLCB_HUMAN	uniprot:CD030_HUMAN
uniprot:WDR34_HUMAN	uniprot:MTL5_HUMAN	uniprot:CLCC1_HUMAN	uniprot:CD034_HUMAN
uniprot:WDR87_HUMAN	uniprot:MTMR6_HUMAN	uniprot:CLCF1_HUMAN	uniprot:CD041_HUMAN
uniprot:WFS1_HUMAN	uniprot:MTMR7_HUMAN	uniprot:CLCN4_HUMAN	uniprot:CD042_HUMAN
uniprot:WIT1_HUMAN	uniprot:MTSS1_HUMAN	uniprot:CLCN5_HUMAN	uniprot:CD151_HUMAN
uniprot:WNT4_HUMAN	uniprot:MUC20_HUMAN	uniprot:CLD18_HUMAN	uniprot:CD166_HUMAN
uniprot:WNT5A_HUMAN	uniprot:MYCB2_HUMAN	uniprot:CLD2_HUMAN	uniprot:CD181_HUMAN
uniprot:WSB1_HUMAN	uniprot:MYEF2_HUMAN	uniprot:CLD23_HUMAN	uniprot:CD1A_HUMAN
uniprot:XK_HUMAN	uniprot:MYL6B_HUMAN	uniprot:CLD4_HUMAN	uniprot:CD1B_HUMAN
uniprot:XRCC4_HUMAN	uniprot:MYO19_HUMAN	uniprot:CLD8_HUMAN	uniprot:CD1C_HUMAN
uniprot:XYLT1_HUMAN	uniprot:MYO1E_HUMAN	uniprot:CLIC4_HUMAN	uniprot:CD1D_HUMAN
uniprot:YAF2_HUMAN	uniprot:MYO1G_HUMAN	uniprot:CLIC5_HUMAN	uniprot:CD1E_HUMAN
uniprot:YPEL3_HUMAN	uniprot:MYO3A_HUMAN	uniprot:CLK1_HUMAN	uniprot:CD2_HUMAN
uniprot:Z280C_HUMAN	uniprot:MYO5B_HUMAN	uniprot:CLK2_HUMAN	uniprot:CD20_HUMAN
uniprot:ZBT25_HUMAN	uniprot:MYO5C_HUMAN	uniprot:CLLD6_HUMAN	uniprot:CD209_HUMAN
uniprot:ZCH14_HUMAN	uniprot:MYO6_HUMAN	uniprot:CLM6_HUMAN	uniprot:CD22_HUMAN
uniprot:ZDC8P_HUMAN	uniprot:MYO9B_HUMAN	uniprot:CLM8_HUMAN	uniprot:CD24_HUMAN
uniprot:ZDH22_HUMAN	uniprot:MYOME_HUMAN	uniprot:CLN5_HUMAN	uniprot:CD244_HUMAN
uniprot:ZDH23_HUMAN	uniprot:MYOV2_HUMAN	uniprot:CLN6_HUMAN	uniprot:CD276_HUMAN
uniprot:ZDHC3_HUMAN	uniprot:MYPT1_HUMAN	uniprot:CLOCK_HUMAN	uniprot:CD28_HUMAN
uniprot:ZEB1_HUMAN	uniprot:MYRIP_HUMAN	uniprot:CLPX_HUMAN	uniprot:CD2AP_HUMAN
uniprot:ZFPL1_HUMAN	uniprot:N42L1_HUMAN	uniprot:CM016_HUMAN	uniprot:CD2L2_HUMAN
uniprot:ZFY19_HUMAN	uniprot:N62CL_HUMAN	uniprot:CM018_HUMAN	uniprot:CD2L5_HUMAN
uniprot:ZIK1_HUMAN	uniprot:NASP_HUMAN	uniprot:CM027_HUMAN	uniprot:CD2L6_HUMAN
uniprot:ZMIZ1_HUMAN	uniprot:NBR1_HUMAN	uniprot:CM031_HUMAN	uniprot:CD2L7_HUMAN
uniprot:ZN132_HUMAN	uniprot:NCAN_HUMAN	uniprot:CMGA_HUMAN	uniprot:CD302_HUMAN
uniprot:ZN134_HUMAN	uniprot:NCF1_HUMAN	uniprot:CMPK2_HUMAN	uniprot:CD320_HUMAN
uniprot:ZN140_HUMAN	uniprot:NCF1B_HUMAN	uniprot:CMTA2_HUMAN	uniprot:CD33_HUMAN
uniprot:ZN165_HUMAN	uniprot:NCKP1_HUMAN	uniprot:CN043_HUMAN	uniprot:CD36_HUMAN
uniprot:ZN207_HUMAN	uniprot:NCKPL_HUMAN	uniprot:CN045_HUMAN	uniprot:CD37_HUMAN
uniprot:ZN260_HUMAN	uniprot:NCOA1_HUMAN	uniprot:CN056_HUMAN	uniprot:CD38_HUMAN
uniprot:ZN275_HUMAN	uniprot:NDRG2_HUMAN	uniprot:CN073_HUMAN	uniprot:CD3D_HUMAN
uniprot:ZN287_HUMAN	uniprot:NDRG3_HUMAN	uniprot:CN094_HUMAN	uniprot:CD3E_HUMAN
uniprot:ZN292_HUMAN	uniprot:NDUB8_HUMAN	uniprot:CN101_HUMAN	uniprot:CD3G_HUMAN
uniprot:ZN304_HUMAN	uniprot:NEBU_HUMAN	uniprot:CN104_HUMAN	uniprot:CD3Z_HUMAN
uniprot:ZN326_HUMAN	uniprot:NEC1_HUMAN	uniprot:CN105_HUMAN	uniprot:CD40L_HUMAN
uniprot:ZN341_HUMAN	uniprot:NEK9_HUMAN	uniprot:CN108_HUMAN	uniprot:CD44_HUMAN
uniprot:ZN350_HUMAN	uniprot:NEUL2_HUMAN	uniprot:CN135_HUMAN	uniprot:CD45_HUMAN
uniprot:ZN383_HUMAN	uniprot:NFAC1_HUMAN	uniprot:CN145_HUMAN	uniprot:CD48_HUMAN
uniprot:ZN416_HUMAN	uniprot:NFIA_HUMAN	uniprot:CN153_HUMAN	uniprot:CD5_HUMAN
uniprot:ZN529_HUMAN	uniprot:NFRKB_HUMAN	uniprot:CN179_HUMAN	uniprot:CD52_HUMAN
uniprot:ZN565_HUMAN	uniprot:NHDC2_HUMAN	uniprot:CND2_HUMAN	uniprot:CD53_HUMAN
uniprot:ZN567_HUMAN	uniprot:NHLC2_HUMAN	uniprot:CNDD3_HUMAN	uniprot:CD59_HUMAN
uniprot:ZN587_HUMAN	uniprot:NIBL1_HUMAN	uniprot:CNDH2_HUMAN	uniprot:CD5L_HUMAN
uniprot:ZN616_HUMAN	uniprot:NID1_HUMAN	uniprot:CNGB1_HUMAN	uniprot:CD6_HUMAN
uniprot:ZN655_HUMAN	uniprot:NIN_HUMAN	uniprot:CNGB3_HUMAN	uniprot:CD63_HUMAN
uniprot:ZN684_HUMAN	uniprot:NKG7_HUMAN	uniprot:CNKR3_HUMAN	uniprot:CD69_HUMAN
uniprot:ZN710_HUMAN	uniprot:NKRF_HUMAN	uniprot:CNN1_HUMAN	uniprot:CD7_HUMAN
uniprot:ZN829_HUMAN	uniprot:NKTR_HUMAN	uniprot:CNN2_HUMAN	uniprot:CD70_HUMAN
uniprot:ZNF12_HUMAN	uniprot:NLRC5_HUMAN	uniprot:CNN3_HUMAN	uniprot:CD72_HUMAN
uniprot:ZNF92_HUMAN	uniprot:NOM1_HUMAN	uniprot:CNO6L_HUMAN	uniprot:CD80_HUMAN
uniprot:ZNT7_HUMAN	uniprot:NOTC3_HUMAN	uniprot:CNOT1_HUMAN	uniprot:CD86_HUMAN
uniprot:ZO3_HUMAN	uniprot:NOXA1_HUMAN	uniprot:CNOT2_HUMAN	uniprot:CD8A_HUMAN
	uniprot:NP1L2_HUMAN	uniprot:CNOT6_HUMAN	uniprot:CD8B_HUMAN
	uniprot:NP1L5_HUMAN	uniprot:CNOT8_HUMAN	uniprot:CDC20_HUMAN
	uniprot:NP311_HUMAN	uniprot:CNPY3_HUMAN	uniprot:CDC26_HUMAN
	uniprot:NPAL1_HUMAN	uniprot:CNR1_HUMAN	uniprot:CDC5L_HUMAN
	uniprot:NPAL2_HUMAN	uniprot:CNR2_HUMAN	uniprot:CDCA3_HUMAN
	uniprot:NPHP4_HUMAN	uniprot:CNTF_HUMAN	uniprot:CDCA7_HUMAN
	uniprot:NPY2R_HUMAN	uniprot:CNTN2_HUMAN	uniprot:CDCP1_HUMAN
	uniprot:NPY5R_HUMAN	uniprot:CNTN3_HUMAN	uniprot:CDK3_HUMAN
	uniprot:NR1H3_HUMAN	uniprot:CNTN6_HUMAN	uniprot:CDK4_HUMAN
	uniprot:NR1I3_HUMAN	uniprot:CNTP1_HUMAN	uniprot:CDK5_HUMAN
	uniprot:NRAM1_HUMAN	uniprot:CNTP2_HUMAN	uniprot:CDK6_HUMAN
	uniprot:NSD1_HUMAN	uniprot:CNTP3_HUMAN	uniprot:CDK9_HUMAN
	uniprot:NSUN4_HUMAN	uniprot:CO029_HUMAN	uniprot:CDKN3_HUMAN
	uniprot:NTAL_HUMAN	uniprot:CO041_HUMAN	uniprot:CDN1B_HUMAN
	uniprot:NTRK2_HUMAN	uniprot:CO042_HUMAN	uniprot:CDN2B_HUMAN
	uniprot:NU153_HUMAN	uniprot:CO044_HUMAN	uniprot:CDN2C_HUMAN
	uniprot:NUCB2_HUMAN	uniprot:CO052_HUMAN	uniprot:CDON_HUMAN
	uniprot:NUCKS_HUMAN	uniprot:CO057_HUMAN	uniprot:CDR2L_HUMAN
	uniprot:NUCL_HUMAN	uniprot:CO1A1_HUMAN	uniprot:CDRT1_HUMAN
	uniprot:NUD13_HUMAN	uniprot:CO1A2_HUMAN	uniprot:CDT1_HUMAN
	uniprot:NUD14_HUMAN	uniprot:CO3A1_HUMAN	uniprot:CE023_HUMAN
	uniprot:NUD22_HUMAN	uniprot:CO4A1_HUMAN	uniprot:CE028_HUMAN
	uniprot:NUDT4_HUMAN	uniprot:CO4A2_HUMAN	uniprot:CE033_HUMAN
	uniprot:NUFP2_HUMAN	uniprot:CO4A3_HUMAN	uniprot:CE042_HUMAN
	uniprot:NUMA1_HUMAN	uniprot:CO4A4_HUMAN	uniprot:CE152_HUMAN
	uniprot:NUMB_HUMAN	uniprot:CO4A6_HUMAN	uniprot:CE164_HUMAN
	uniprot:NUPL2_HUMAN	uniprot:CO5A1_HUMAN	uniprot:CE350_HUMAN
	uniprot:NXF3_HUMAN	uniprot:CO5A3_HUMAN	uniprot:CEAM3_HUMAN
	uniprot:NXPH3_HUMAN	uniprot:CO6A1_HUMAN	uniprot:CEAM6_HUMAN
	uniprot:NXT2_HUMAN	uniprot:CO6A2_HUMAN	uniprot:CEBPD_HUMAN
	uniprot:OBFC1_HUMAN	uniprot:CO6A3_HUMAN	uniprot:CEBPZ_HUMAN
	uniprot:OBSCN_HUMAN	uniprot:CO7_HUMAN	uniprot:CECR1_HUMAN
	uniprot:ODC_HUMAN	uniprot:CO7A1_HUMAN	uniprot:CECR2_HUMAN
	uniprot:ODO1_HUMAN	uniprot:CO8A1_HUMAN	uniprot:CECR6_HUMAN
	uniprot:OFUT2_HUMAN	uniprot:COCA1_HUMAN	uniprot:CEGT_HUMAN
	uniprot:OR6A2_HUMAN	uniprot:CODA1_HUMAN	uniprot:CELF2_HUMAN
	uniprot:ORC4_HUMAN	uniprot:COE1_HUMAN	uniprot:CELF4_HUMAN
	uniprot:OSBL2_HUMAN	uniprot:COF2_HUMAN	uniprot:CELF5_HUMAN
	uniprot:OSBL3_HUMAN	uniprot:COG2_HUMAN	uniprot:CELR1_HUMAN
	uniprot:OSBL8_HUMAN	uniprot:COG4_HUMAN	uniprot:CELR2_HUMAN
	uniprot:OSBP1_HUMAN	uniprot:COG8_HUMAN	uniprot:CEND_HUMAN
	uniprot:OTUB1_HUMAN	uniprot:COMD5_HUMAN	uniprot:CENPA_HUMAN
	uniprot:OVOL1_HUMAN	uniprot:COMD7_HUMAN	uniprot:CENPC_HUMAN
	uniprot:OXR1_HUMAN	uniprot:COOA1_HUMAN	uniprot:CENPE_HUMAN
	uniprot:P20L1_HUMAN	uniprot:COPG_HUMAN	uniprot:CENPF_HUMAN
	uniprot:P4R3B_HUMAN	uniprot:COPT1_HUMAN	uniprot:CENPH_HUMAN
	uniprot:P80C_HUMAN	uniprot:COPZ2_HUMAN	uniprot:CENPI_HUMAN
	uniprot:PA1B2_HUMAN	uniprot:COQ3_HUMAN	uniprot:CENPJ_HUMAN
	uniprot:PADI1_HUMAN	uniprot:COQ7_HUMAN	uniprot:CENPL_HUMAN
	uniprot:PAF_HUMAN	uniprot:COR1A_HUMAN	uniprot:CENPM_HUMAN
	uniprot:PAFA2_HUMAN	uniprot:COR1C_HUMAN	uniprot:CENPO_HUMAN
	uniprot:PAIP1_HUMAN	uniprot:COR2B_HUMAN	uniprot:CENPR_HUMAN
	uniprot:PAIRB_HUMAN	uniprot:CORA1_HUMAN	uniprot:CENPU_HUMAN
	uniprot:PAPP2_HUMAN	uniprot:CORIN_HUMAN	uniprot:CEP55_HUMAN
	uniprot:PAQR4_HUMAN	uniprot:CORT_HUMAN	uniprot:CEP68_HUMAN
	uniprot:PAR11_HUMAN	uniprot:COSA1_HUMAN	uniprot:CEP72_HUMAN
	uniprot:PAR14_HUMAN	uniprot:COT2_HUMAN	uniprot:CEP76_HUMAN
	uniprot:PAR6G_HUMAN	uniprot:COTL1_HUMAN	uniprot:CERKL_HUMAN
	uniprot:PARVG_HUMAN	uniprot:COX10_HUMAN	uniprot:CERU_HUMAN
	uniprot:PATL1_HUMAN	uniprot:COX15_HUMAN	uniprot:CETN2_HUMAN
	uniprot:PATZ1_HUMAN	uniprot:COX17_HUMAN	uniprot:CF015_HUMAN
	uniprot:PB1_HUMAN	uniprot:COX5A_HUMAN	uniprot:CF035_HUMAN
	uniprot:PCBP3_HUMAN	uniprot:COX7B_HUMAN	uniprot:CF047_HUMAN
	uniprot:PCCA_HUMAN	uniprot:COX7C_HUMAN	uniprot:CF052_HUMAN
	uniprot:PCDA6_HUMAN	uniprot:COX7R_HUMAN	uniprot:CF057_HUMAN
	uniprot:PCDGK_HUMAN	uniprot:COX83_HUMAN	uniprot:CF064_HUMAN
	uniprot:PCDH1_HUMAN	uniprot:CP059_HUMAN	uniprot:CF106_HUMAN
	uniprot:PCGF5_HUMAN	uniprot:CP071_HUMAN	uniprot:CF115_HUMAN
	uniprot:PCID2_HUMAN	uniprot:CP080_HUMAN	uniprot:CF118_HUMAN
	uniprot:PCOC2_HUMAN	uniprot:CP086_HUMAN	uniprot:CF136_HUMAN
	uniprot:PCSK9_HUMAN	uniprot:CP110_HUMAN	uniprot:CF145_HUMAN
	uniprot:PCTL_HUMAN	uniprot:CP19A_HUMAN	uniprot:CF162_HUMAN
	uniprot:PCX1_HUMAN	uniprot:CP24A_HUMAN	uniprot:CF170_HUMAN
	uniprot:PCX2_HUMAN	uniprot:CP26B_HUMAN	uniprot:CF192_HUMAN
	uniprot:PCY1A_HUMAN	uniprot:CP27B_HUMAN	uniprot:CF203_HUMAN
	uniprot:PDCD5_HUMAN	uniprot:CP2A6_HUMAN	uniprot:CF204_HUMAN
	uniprot:PDCD6_HUMAN	uniprot:CP2A7_HUMAN	uniprot:CF224_HUMAN
	uniprot:PDE4D_HUMAN	uniprot:CP2C9_HUMAN	uniprot:CFDP1_HUMAN
	uniprot:PDE6A_HUMAN	uniprot:CP2D6_HUMAN	uniprot:CFLAR_HUMAN
	uniprot:PDE8A_HUMAN	uniprot:CP2J2_HUMAN	uniprot:CFTR_HUMAN
	uniprot:PDGFA_HUMAN	uniprot:CP2S1_HUMAN	uniprot:CG023_HUMAN
	uniprot:PDLI4_HUMAN	uniprot:CP2W1_HUMAN	uniprot:CG030_HUMAN
	uniprot:PDXK_HUMAN	uniprot:CP343_HUMAN	uniprot:CG038_HUMAN
	uniprot:PDZD8_HUMAN	uniprot:CP39A_HUMAN	uniprot:CG040_HUMAN
	uniprot:PE2R2_HUMAN	uniprot:CP4FN_HUMAN	uniprot:CG041_HUMAN
	uniprot:PEBB_HUMAN	uniprot:CP51A_HUMAN	uniprot:CG050_HUMAN
	uniprot:PELI2_HUMAN	uniprot:CPNE4_HUMAN	uniprot:CG054_HUMAN
	uniprot:PERM_HUMAN	uniprot:CPSF1_HUMAN	uniprot:CGAT2_HUMAN
	uniprot:PERP_HUMAN	uniprot:CPSF2_HUMAN	uniprot:CGL_HUMAN
	uniprot:PEX16_HUMAN	uniprot:CPSF3_HUMAN	uniprot:CGRE1_HUMAN
	uniprot:PEX5_HUMAN	uniprot:CPSF5_HUMAN	uniprot:CGRF1_HUMAN
	uniprot:PFD3_HUMAN	uniprot:CPSF6_HUMAN	uniprot:CH004_HUMAN
	uniprot:PGAP3_HUMAN	uniprot:CPSM_HUMAN	uniprot:CH041_HUMAN
	uniprot:PGM2L_HUMAN	uniprot:CPT1B_HUMAN	uniprot:CH042_HUMAN
	uniprot:PGPI_HUMAN	uniprot:CPT2_HUMAN	uniprot:CH046_HUMAN
	uniprot:PGPS1_HUMAN	uniprot:CPXM1_HUMAN	uniprot:CH073_HUMAN
	uniprot:PHC1_HUMAN	uniprot:CPXM2_HUMAN	uniprot:CH079_HUMAN
	uniprot:PHLA2_HUMAN	uniprot:CPZIP_HUMAN	uniprot:CH10_HUMAN
	uniprot:PHLB1_HUMAN	uniprot:CQ045_HUMAN	uniprot:CH25H_HUMAN
	uniprot:PHLB3_HUMAN	uniprot:CQ051_HUMAN	uniprot:CH3L2_HUMAN
	uniprot:PHLD_HUMAN	uniprot:CQ063_HUMAN	uniprot:CH60_HUMAN
	uniprot:PIGQ_HUMAN	uniprot:CQ068_HUMAN	uniprot:CHAC2_HUMAN
	uniprot:PIGV_HUMAN	uniprot:CQ072_HUMAN	uniprot:CHCH2_HUMAN
	uniprot:PIHD2_HUMAN	uniprot:CQ080_HUMAN	uniprot:CHCH7_HUMAN
	uniprot:PITC1_HUMAN	uniprot:CQ086_HUMAN	uniprot:CHD1_HUMAN
	uniprot:PITX1_HUMAN	uniprot:CQ089_HUMAN	uniprot:CHD1L_HUMAN
	uniprot:PK3C3_HUMAN	uniprot:CQ10A_HUMAN	uniprot:CHD2_HUMAN
	uniprot:PKHA1_HUMAN	uniprot:CQ10B_HUMAN	uniprot:CHD3_HUMAN
	uniprot:PKHA6_HUMAN	uniprot:CR001_HUMAN	uniprot:CHD4_HUMAN
	uniprot:PKHA7_HUMAN	uniprot:CR025_HUMAN	uniprot:CHD7_HUMAN
	uniprot:PKHF2_HUMAN	uniprot:CR1_HUMAN	uniprot:CHD8_HUMAN
	uniprot:PKHG3_HUMAN	uniprot:CR3L1_HUMAN	uniprot:CHERP_HUMAN
	uniprot:PKHH3_HUMAN	uniprot:CRADD_HUMAN	uniprot:CHFR_HUMAN
	uniprot:PKHJ1_HUMAN	uniprot:CRBB2_HUMAN	uniprot:CHIC2_HUMAN
	uniprot:PKP2_HUMAN	uniprot:CRBB3_HUMAN	uniprot:CHID1_HUMAN
	uniprot:PKP3_HUMAN	uniprot:CRBS_HUMAN	uniprot:CHIT1_HUMAN
	uniprot:PKP4_HUMAN	uniprot:CREB1_HUMAN	uniprot:CHK1_HUMAN
	uniprot:PKRI1_HUMAN	uniprot:CREB3_HUMAN	uniprot:CHK2_HUMAN
	uniprot:PLAC4_HUMAN	uniprot:CRFR2_HUMAN	uniprot:CHKA_HUMAN
	uniprot:PLAK_HUMAN	uniprot:CRGC_HUMAN	uniprot:CHL1_HUMAN
	uniprot:PLAL1_HUMAN	uniprot:CRGD_HUMAN	uniprot:CHM4A_HUMAN
	uniprot:PLCB_HUMAN	uniprot:CRIM1_HUMAN	uniprot:CHMP3_HUMAN
	uniprot:PLCE_HUMAN	uniprot:CRIP1_HUMAN	uniprot:CHPT1_HUMAN
	uniprot:PLCL2_HUMAN	uniprot:CRIP3_HUMAN	uniprot:CHST3_HUMAN
	uniprot:PLCZ1_HUMAN	uniprot:CRLF3_HUMAN	uniprot:CHST4_HUMAN
	uniprot:PLEC1_HUMAN	uniprot:CRLS1_HUMAN	uniprot:CHST5_HUMAN
	uniprot:PLEK_HUMAN	uniprot:CRML_HUMAN	uniprot:CHST6_HUMAN
	uniprot:PLEK2_HUMAN	uniprot:CROL1_HUMAN	uniprot:CHST7_HUMAN
	uniprot:PLLP_HUMAN	uniprot:CRTAP_HUMAN	uniprot:CHST9_HUMAN
	uniprot:PLPL4_HUMAN	uniprot:CRY2_HUMAN	uniprot:CHSTE_HUMAN
	uniprot:PLSI_HUMAN	uniprot:CRYAB_HUMAN	uniprot:CI005_HUMAN
	uniprot:PLSL_HUMAN	uniprot:CS010_HUMAN	uniprot:CI006_HUMAN
	uniprot:PLUNC_HUMAN	uniprot:CS039_HUMAN	uniprot:CI016_HUMAN
	uniprot:PNCB_HUMAN	uniprot:CSEN_HUMAN	uniprot:CI021_HUMAN
	uniprot:PNMT_HUMAN	uniprot:CSF1_HUMAN	uniprot:CI023_HUMAN
	uniprot:PNPO_HUMAN	uniprot:CSF2_HUMAN	uniprot:CI025_HUMAN
	uniprot:PO3F4_HUMAN	uniprot:CSK_HUMAN	uniprot:CI040_HUMAN
	uniprot:POGZ_HUMAN	uniprot:CSK22_HUMAN	uniprot:CI050_HUMAN
	uniprot:POMT2_HUMAN	uniprot:CSKP_HUMAN	uniprot:CI061_HUMAN
	uniprot:PON3_HUMAN	uniprot:CSN4_HUMAN	uniprot:CI078_HUMAN
	uniprot:PP2BB_HUMAN	uniprot:CSN7B_HUMAN	uniprot:CI080_HUMAN
	uniprot:PPAP_HUMAN	uniprot:CSPG2_HUMAN	uniprot:CI109_HUMAN
	uniprot:PPARA_HUMAN	uniprot:CSR2B_HUMAN	uniprot:CI114_HUMAN
	uniprot:PPARG_HUMAN	uniprot:CST11_HUMAN	uniprot:CI123_HUMAN
	uniprot:PPCKM_HUMAN	uniprot:CST8_HUMAN	uniprot:CI128_HUMAN
	uniprot:PPCS_HUMAN	uniprot:CSTF1_HUMAN	uniprot:CI135_HUMAN
	uniprot:PPHLN_HUMAN	uniprot:CSTF2_HUMAN	uniprot:CI140_HUMAN
	uniprot:PPIL4_HUMAN	uniprot:CSTF3_HUMAN	uniprot:CIA30_HUMAN
	uniprot:PPIP1_HUMAN	uniprot:CSTFT_HUMAN	uniprot:CIAO1_HUMAN
	uniprot:PPOX_HUMAN	uniprot:CT007_HUMAN	uniprot:CIC_HUMAN
	uniprot:PPR1B_HUMAN	uniprot:CT011_HUMAN	uniprot:CIKS_HUMAN
	uniprot:PRAM_HUMAN	uniprot:CT024_HUMAN	uniprot:CIP1_HUMAN
	uniprot:PRD12_HUMAN	uniprot:CT112_HUMAN	uniprot:CIP2A_HUMAN
	uniprot:PRD13_HUMAN	uniprot:CT117_HUMAN	uniprot:CIP4_HUMAN
	uniprot:PRD15_HUMAN	uniprot:CT151_HUMAN	uniprot:CIR1A_HUMAN
	uniprot:PRDX5_HUMAN	uniprot:CT160_HUMAN	uniprot:CIRBP_HUMAN
	uniprot:PRG2_HUMAN	uniprot:CT177_HUMAN	uniprot:CISD2_HUMAN
	uniprot:PRLR_HUMAN	uniprot:CT196_HUMAN	uniprot:CISD3_HUMAN
	uniprot:PROK2_HUMAN	uniprot:CT2NL_HUMAN	uniprot:CISH_HUMAN
	uniprot:PROM2_HUMAN	uniprot:CTBL1_HUMAN	uniprot:CISY_HUMAN
	uniprot:PROP_HUMAN	uniprot:CTBP1_HUMAN	uniprot:CITE1_HUMAN
	uniprot:PRP4B_HUMAN	uniprot:CTCF_HUMAN	uniprot:CITE2_HUMAN
	uniprot:PRPF3_HUMAN	uniprot:CTDP1_HUMAN	uniprot:CIZ1_HUMAN
	uniprot:PRR11_HUMAN	uniprot:CTDS1_HUMAN	uniprot:CJ012_HUMAN
	uniprot:PRR15_HUMAN	uniprot:CTF18_HUMAN	uniprot:CJ032_HUMAN
	uniprot:PRTN3_HUMAN	uniprot:CTLA4_HUMAN	uniprot:CJ047_HUMAN
	uniprot:PSB10_HUMAN	uniprot:CTLF1_HUMAN	uniprot:CJ062_HUMAN
	uniprot:PSB7_HUMAN	uniprot:CTNA1_HUMAN	uniprot:CJ084_HUMAN
	uniprot:PSF3_HUMAN	uniprot:CTNA2_HUMAN	uniprot:CJ095_HUMAN
	uniprot:PSMD5_HUMAN	uniprot:CTND1_HUMAN	uniprot:CJ118_HUMAN
	uniprot:PSPC_HUMAN	uniprot:CTNL1_HUMAN	uniprot:CJ119_HUMAN
	uniprot:PTAR1_HUMAN	uniprot:CTR1_HUMAN	uniprot:CK001_HUMAN
	uniprot:PTCA_HUMAN	uniprot:CTR3_HUMAN	uniprot:CK010_HUMAN
	uniprot:PTHB1_HUMAN	uniprot:CTR9_HUMAN	uniprot:CK024_HUMAN
	uniprot:PTK6_HUMAN	uniprot:CTSL2_HUMAN	uniprot:CK047_HUMAN
	uniprot:PTN2_HUMAN	uniprot:CTSR2_HUMAN	uniprot:CK054_HUMAN
	uniprot:PTN21_HUMAN	uniprot:CU057_HUMAN	uniprot:CK057_HUMAN
	uniprot:PTN22_HUMAN	uniprot:CU058_HUMAN	uniprot:CK063_HUMAN
	uniprot:PTN23_HUMAN	uniprot:CU086_HUMAN	uniprot:CK067_HUMAN
	uniprot:PTN6_HUMAN	uniprot:CUED2_HUMAN	uniprot:CK068_HUMAN
	uniprot:PTN7_HUMAN	uniprot:CUL4A_HUMAN	uniprot:CK080_HUMAN
	uniprot:PTPM1_HUMAN	uniprot:CUL4B_HUMAN	uniprot:CK2N1_HUMAN
	uniprot:PTPR2_HUMAN	uniprot:CUL7_HUMAN	uniprot:CK2N2_HUMAN
	uniprot:PTPRF_HUMAN	uniprot:CUTC_HUMAN	uniprot:CK5P2_HUMAN
	uniprot:PTPRH_HUMAN	uniprot:CV032_HUMAN	uniprot:CKAP4_HUMAN
	uniprot:PTPRJ_HUMAN	uniprot:CX001_HUMAN	uniprot:CKAP5_HUMAN
	uniprot:PUR4_HUMAN	uniprot:CX030_HUMAN	uniprot:CKLF2_HUMAN
	uniprot:PVRL2_HUMAN	uniprot:CX052_HUMAN	uniprot:CKP2L_HUMAN
	uniprot:PVRL4_HUMAN	uniprot:CX6A1_HUMAN	uniprot:CL011_HUMAN
	uniprot:PWP1_HUMAN	uniprot:CXA3_HUMAN	uniprot:CL023_HUMAN
	uniprot:PWP2B_HUMAN	uniprot:CXA5_HUMAN	uniprot:CL026_HUMAN
	uniprot:PX11A_HUMAN	uniprot:CXA8_HUMAN	uniprot:CL030_HUMAN
	uniprot:PX11C_HUMAN	uniprot:CXCR4_HUMAN	uniprot:CL041_HUMAN
	uniprot:PYC_HUMAN	uniprot:CXCR5_HUMAN	uniprot:CL042_HUMAN
	uniprot:Q3C1U7_HUMAN	uniprot:CXXC1_HUMAN	uniprot:CL045_HUMAN
	uniprot:Q96MM2_HUMAN	uniprot:CY15A_HUMAN	uniprot:CL047_HUMAN
	uniprot:QKI_HUMAN	uniprot:CY15B_HUMAN	uniprot:CL054_HUMAN
	uniprot:R3HD1_HUMAN	uniprot:CYBR1_HUMAN	uniprot:CL062_HUMAN
	uniprot:RAB15_HUMAN	uniprot:CYFP2_HUMAN	uniprot:CLAP1_HUMAN
	uniprot:RAB1B_HUMAN	uniprot:CYLC1_HUMAN	uniprot:CLC11_HUMAN
	uniprot:RAB20_HUMAN	uniprot:CYLD_HUMAN	uniprot:CLC1B_HUMAN
	uniprot:RAB25_HUMAN	uniprot:CYR61_HUMAN	uniprot:CLC2D_HUMAN
	uniprot:RAB3C_HUMAN	uniprot:CYTD_HUMAN	uniprot:CLC4M_HUMAN
	uniprot:RAB3D_HUMAN	uniprot:D19L1_HUMAN	uniprot:CLC7A_HUMAN
	uniprot:RAB6A_HUMAN	uniprot:D19L4_HUMAN	uniprot:CLCA_HUMAN
	uniprot:RAB6C_HUMAN	uniprot:D19P2_HUMAN	uniprot:CLCA2_HUMAN
	uniprot:RAC2_HUMAN	uniprot:DAB2_HUMAN	uniprot:CLCB_HUMAN
	uniprot:RAP1B_HUMAN	uniprot:DAB2P_HUMAN	uniprot:CLCC1_HUMAN
	uniprot:RAP2A_HUMAN	uniprot:DACH2_HUMAN	uniprot:CLCF1_HUMAN
	uniprot:RARA_HUMAN	uniprot:DACT1_HUMAN	uniprot:CLCN3_HUMAN
	uniprot:RASA2_HUMAN	uniprot:DAF_HUMAN	uniprot:CLCN4_HUMAN
	uniprot:RASF2_HUMAN	uniprot:DAG1_HUMAN	uniprot:CLCN5_HUMAN
	uniprot:RASF7_HUMAN	uniprot:DAP1_HUMAN	uniprot:CLD17_HUMAN
	uniprot:RASF8_HUMAN	uniprot:DAPK2_HUMAN	uniprot:CLD23_HUMAN
	uniprot:RASL2_HUMAN	uniprot:DAPK3_HUMAN	uniprot:CLD8_HUMAN
	uniprot:RB11A_HUMAN	uniprot:DAPL1_HUMAN	uniprot:CLD9_HUMAN
	uniprot:RB22A_HUMAN	uniprot:DAPLE_HUMAN	uniprot:CLGN_HUMAN
	uniprot:RB33A_HUMAN	uniprot:DAZ2_HUMAN	uniprot:CLIC2_HUMAN
	uniprot:RB35A_HUMAN	uniprot:DAZP1_HUMAN	uniprot:CLIC3_HUMAN
	uniprot:RB35B_HUMAN	uniprot:DAZP2_HUMAN	uniprot:CLIC4_HUMAN
	uniprot:RB39B_HUMAN	uniprot:DB132_HUMAN	uniprot:CLIC5_HUMAN
	uniprot:RB3GP_HUMAN	uniprot:DBR1_HUMAN	uniprot:CLIC6_HUMAN
	uniprot:RBG1L_HUMAN	uniprot:DCAKD_HUMAN	uniprot:CLIP3_HUMAN
	uniprot:RBGP1_HUMAN	uniprot:DCAM_HUMAN	uniprot:CLIP4_HUMAN
	uniprot:RBGPR_HUMAN	uniprot:DCBD1_HUMAN	uniprot:CLK2_HUMAN
	uniprot:RBM27_HUMAN	uniprot:DCBD2_HUMAN	uniprot:CLK4_HUMAN
	uniprot:RBM33_HUMAN	uniprot:DCC_HUMAN	uniprot:CLLD6_HUMAN
	uniprot:RBM47_HUMAN	uniprot:DCC1_HUMAN	uniprot:CLM6_HUMAN
	uniprot:RDH13_HUMAN	uniprot:DCE2_HUMAN	uniprot:CLM8_HUMAN
	uniprot:RECK_HUMAN	uniprot:DCK_HUMAN	uniprot:CLMN_HUMAN
	uniprot:RECQ1_HUMAN	uniprot:DCLK1_HUMAN	uniprot:CLN6_HUMAN
	uniprot:REEP6_HUMAN	uniprot:DCLK2_HUMAN	uniprot:CLOCK_HUMAN
	uniprot:REL2_HUMAN	uniprot:DCNL4_HUMAN	uniprot:CLP1_HUMAN
	uniprot:REPS1_HUMAN	uniprot:DCP2_HUMAN	uniprot:CLPB_HUMAN
	uniprot:REPS2_HUMAN	uniprot:DCR1A_HUMAN	uniprot:CLPT1_HUMAN
	uniprot:RFIP1_HUMAN	uniprot:DCR1C_HUMAN	uniprot:CLPX_HUMAN
	uniprot:RFTN1_HUMAN	uniprot:DCTD_HUMAN	uniprot:CLRN3_HUMAN
	uniprot:RFXAP_HUMAN	uniprot:DCTN2_HUMAN	uniprot:CLTR1_HUMAN
	uniprot:RGL3_HUMAN	uniprot:DCTN4_HUMAN	uniprot:CLYBL_HUMAN
	uniprot:RGPS1_HUMAN	uniprot:DCUP_HUMAN	uniprot:CM018_HUMAN
	uniprot:RGS1_HUMAN	uniprot:DCXR_HUMAN	uniprot:CM027_HUMAN
	uniprot:RGS12_HUMAN	uniprot:DDA1_HUMAN	uniprot:CMPK2_HUMAN
	uniprot:RGS19_HUMAN	uniprot:DDR2_HUMAN	uniprot:CMTA2_HUMAN
	uniprot:RHDF1_HUMAN	uniprot:DDX1_HUMAN	uniprot:CMYA5_HUMAN
	uniprot:RHG07_HUMAN	uniprot:DDX11_HUMAN	uniprot:CN028_HUMAN
	uniprot:RHG09_HUMAN	uniprot:DDX12_HUMAN	uniprot:CN043_HUMAN
	uniprot:RHG12_HUMAN	uniprot:DDX17_HUMAN	uniprot:CN056_HUMAN
	uniprot:RHG15_HUMAN	uniprot:DDX18_HUMAN	uniprot:CN065_HUMAN
	uniprot:RHG19_HUMAN	uniprot:DDX21_HUMAN	uniprot:CN073_HUMAN
	uniprot:RHG21_HUMAN	uniprot:DDX23_HUMAN	uniprot:CN108_HUMAN
	uniprot:RHG25_HUMAN	uniprot:DDX24_HUMAN	uniprot:CN118_HUMAN
	uniprot:RHG26_HUMAN	uniprot:DDX28_HUMAN	uniprot:CN135_HUMAN
	uniprot:RHG28_HUMAN	uniprot:DDX39_HUMAN	uniprot:CN153_HUMAN
	uniprot:RHG30_HUMAN	uniprot:DDX3X_HUMAN	uniprot:CN179_HUMAN
	uniprot:RHOD_HUMAN	uniprot:DDX3Y_HUMAN	uniprot:CNBP_HUMAN
	uniprot:RIC1_HUMAN	uniprot:DDX4_HUMAN	uniprot:CNDH2_HUMAN
	uniprot:RIF1_HUMAN	uniprot:DDX46_HUMAN	uniprot:CNDP2_HUMAN
	uniprot:RING2_HUMAN	uniprot:DDX5_HUMAN	uniprot:CNGB1_HUMAN
	uniprot:RIOK1_HUMAN	uniprot:DDX50_HUMAN	uniprot:CNGB3_HUMAN
	uniprot:RIOK2_HUMAN	uniprot:DDX54_HUMAN	uniprot:CNIH2_HUMAN
	uniprot:RIOK3_HUMAN	uniprot:DDX55_HUMAN	uniprot:CNIH4_HUMAN
	uniprot:RIPL2_HUMAN	uniprot:DDX58_HUMAN	uniprot:CNKR3_HUMAN
	uniprot:RL11_HUMAN	uniprot:DDX6_HUMAN	uniprot:CNN2_HUMAN
	uniprot:RL26L_HUMAN	uniprot:DEDD_HUMAN	uniprot:CNN3_HUMAN
	uniprot:RL27A_HUMAN	uniprot:DEF_HUMAN	uniprot:CNO6L_HUMAN
	uniprot:RM03_HUMAN	uniprot:DEFB1_HUMAN	uniprot:CNOT1_HUMAN
	uniprot:RM35_HUMAN	uniprot:DEFB2_HUMAN	uniprot:CNOT8_HUMAN
	uniprot:RM49_HUMAN	uniprot:DEFI6_HUMAN	uniprot:CNOTA_HUMAN
	uniprot:RMD1_HUMAN	uniprot:DEFI8_HUMAN	uniprot:CNPY2_HUMAN
	uniprot:RMI2_HUMAN	uniprot:DEN1C_HUMAN	uniprot:CNPY3_HUMAN
	uniprot:RMP_HUMAN	uniprot:DEN2D_HUMAN	uniprot:CNR1_HUMAN
	uniprot:RN103_HUMAN	uniprot:DEN4B_HUMAN	uniprot:CNR2_HUMAN
	uniprot:RN138_HUMAN	uniprot:DEN4C_HUMAN	uniprot:CNTD2_HUMAN
	uniprot:RN19B_HUMAN	uniprot:DEND_HUMAN	uniprot:CNTF_HUMAN
	uniprot:RN207_HUMAN	uniprot:DEP1B_HUMAN	uniprot:CNTFR_HUMAN
	uniprot:RN208_HUMAN	uniprot:DEPP_HUMAN	uniprot:CNTLN_HUMAN
	uniprot:RNAS2_HUMAN	uniprot:DERL3_HUMAN	uniprot:CNTN5_HUMAN
	uniprot:RNBP6_HUMAN	uniprot:DERP6_HUMAN	uniprot:CNTN6_HUMAN
	uniprot:RND1_HUMAN	uniprot:DESM_HUMAN	uniprot:CNTRB_HUMAN
	uniprot:RNF26_HUMAN	uniprot:DEST_HUMAN	uniprot:CO017_HUMAN
	uniprot:RNF37_HUMAN	uniprot:DFFB_HUMAN	uniprot:CO033_HUMAN
	uniprot:RNF39_HUMAN	uniprot:DFNA5_HUMAN	uniprot:CO039_HUMAN
	uniprot:RNF43_HUMAN	uniprot:DGC14_HUMAN	uniprot:CO042_HUMAN
	uniprot:RNH2B_HUMAN	uniprot:DGC6L_HUMAN	uniprot:CO044_HUMAN
	uniprot:RNZ2_HUMAN	uniprot:DGCR8_HUMAN	uniprot:CO052_HUMAN
	uniprot:ROA2_HUMAN	uniprot:DGKZ_HUMAN	uniprot:CO057_HUMAN
	uniprot:ROBO2_HUMAN	uniprot:DGLA_HUMAN	uniprot:CO1A1_HUMAN
	uniprot:ROD1_HUMAN	uniprot:DGLB_HUMAN	uniprot:CO1A2_HUMAN
	uniprot:RON_HUMAN	uniprot:DHB2_HUMAN	uniprot:CO3_HUMAN
	uniprot:RORA_HUMAN	uniprot:DHB3_HUMAN	uniprot:CO3A1_HUMAN
	uniprot:RORG_HUMAN	uniprot:DHB7_HUMAN	uniprot:CO4A_HUMAN
	uniprot:RPA2_HUMAN	uniprot:DHC24_HUMAN	uniprot:CO4A1_HUMAN
	uniprot:RPA43_HUMAN	uniprot:DHE3_HUMAN	uniprot:CO4A2_HUMAN
	uniprot:RPB9_HUMAN	uniprot:DHI1L_HUMAN	uniprot:CO4A3_HUMAN
	uniprot:RPGF1_HUMAN	uniprot:DHRS1_HUMAN	uniprot:CO4A5_HUMAN
	uniprot:RPGF5_HUMAN	uniprot:DHRS3_HUMAN	uniprot:CO5A1_HUMAN
	uniprot:RPGFL_HUMAN	uniprot:DHRS7_HUMAN	uniprot:CO5A3_HUMAN
	uniprot:RPN2_HUMAN	uniprot:DHRSX_HUMAN	uniprot:CO6A1_HUMAN
	uniprot:RPP30_HUMAN	uniprot:DHSO_HUMAN	uniprot:CO6A2_HUMAN
	uniprot:RS4Y1_HUMAN	uniprot:DHX15_HUMAN	uniprot:CO7A1_HUMAN
	uniprot:RSLBB_HUMAN	uniprot:DHX34_HUMAN	uniprot:CO8A_HUMAN
	uniprot:RSMN_HUMAN	uniprot:DHX35_HUMAN	uniprot:CO8A1_HUMAN
	uniprot:RT21_HUMAN	uniprot:DHX36_HUMAN	uniprot:CO9A3_HUMAN
	uniprot:RTN1_HUMAN	uniprot:DHX57_HUMAN	uniprot:COAC_HUMAN
	uniprot:RTN3_HUMAN	uniprot:DHX8_HUMAN	uniprot:COBL_HUMAN
	uniprot:RUNX1_HUMAN	uniprot:DHX9_HUMAN	uniprot:COCA1_HUMAN
	uniprot:RUXE_HUMAN	uniprot:DHYS_HUMAN	uniprot:CODA1_HUMAN
	uniprot:RUXF_HUMAN	uniprot:DIAC_HUMAN	uniprot:COE1_HUMAN
	uniprot:RWDD1_HUMAN	uniprot:DIAP1_HUMAN	uniprot:COF2_HUMAN
	uniprot:RXRA_HUMAN	uniprot:DIAP3_HUMAN	uniprot:COG2_HUMAN
	uniprot:S10A5_HUMAN	uniprot:DICER_HUMAN	uniprot:COG8_HUMAN
	uniprot:S10A6_HUMAN	uniprot:DIDO1_HUMAN	uniprot:COIA1_HUMAN
	uniprot:S10AA_HUMAN	uniprot:DIMT1_HUMAN	uniprot:COL11_HUMAN
	uniprot:S10AB_HUMAN	uniprot:DIP2C_HUMAN	uniprot:COLA1_HUMAN
	uniprot:S10AG_HUMAN	uniprot:DISC1_HUMAN	uniprot:COMA1_HUMAN
	uniprot:S12A3_HUMAN	uniprot:DISP2_HUMAN	uniprot:COMD7_HUMAN
	uniprot:S13A3_HUMAN	uniprot:DJB13_HUMAN	uniprot:COMDA_HUMAN
	uniprot:S13A4_HUMAN	uniprot:DJB14_HUMAN	uniprot:COMP_HUMAN
	uniprot:S14L5_HUMAN	uniprot:DJC21_HUMAN	uniprot:COMT_HUMAN
	uniprot:S17A5_HUMAN	uniprot:DKC1_HUMAN	uniprot:COPB_HUMAN
	uniprot:S1PR1_HUMAN	uniprot:DKK1_HUMAN	uniprot:COPE_HUMAN
	uniprot:S1PR4_HUMAN	uniprot:DKK3_HUMAN	uniprot:COPZ1_HUMAN
	uniprot:S22A5_HUMAN	uniprot:DKK4_HUMAN	uniprot:COPZ2_HUMAN
	uniprot:S22AF_HUMAN	uniprot:DLG1_HUMAN	uniprot:COQ3_HUMAN
	uniprot:S2536_HUMAN	uniprot:DLG5_HUMAN	uniprot:COQ7_HUMAN
	uniprot:S2539_HUMAN	uniprot:DLGP1_HUMAN	uniprot:COR1A_HUMAN
	uniprot:S27A4_HUMAN	uniprot:DLGP4_HUMAN	uniprot:COR1C_HUMAN
	uniprot:S35A2_HUMAN	uniprot:DLL1_HUMAN	uniprot:COR2B_HUMAN
	uniprot:S35A3_HUMAN	uniprot:DLL3_HUMAN	uniprot:CORA1_HUMAN
	uniprot:S35C2_HUMAN	uniprot:DLRB1_HUMAN	uniprot:CORO7_HUMAN
	uniprot:S35D1_HUMAN	uniprot:DLRB2_HUMAN	uniprot:COT2_HUMAN
	uniprot:S35D2_HUMAN	uniprot:DMD_HUMAN	uniprot:COTL1_HUMAN
	uniprot:S39A8_HUMAN	uniprot:DMP1_HUMAN	uniprot:COX11_HUMAN
	uniprot:S46A3_HUMAN	uniprot:DMP4_HUMAN	uniprot:COX15_HUMAN
	uniprot:S4A7_HUMAN	uniprot:DMXL2_HUMAN	uniprot:COX5A_HUMAN
	uniprot:S4A8_HUMAN	uniprot:DNA2L_HUMAN	uniprot:COX5B_HUMAN
	uniprot:S5A3_HUMAN	uniprot:DNAI2_HUMAN	uniprot:COX7B_HUMAN
	uniprot:SAM50_HUMAN	uniprot:DNAL1_HUMAN	uniprot:COX7C_HUMAN
	uniprot:SARG_HUMAN	uniprot:DNAS1_HUMAN	uniprot:COX7R_HUMAN
	uniprot:SC31B_HUMAN	uniprot:DND1_HUMAN	uniprot:CP007_HUMAN
	uniprot:SC6A2_HUMAN	uniprot:DNJA4_HUMAN	uniprot:CP013_HUMAN
	uniprot:SCAM2_HUMAN	uniprot:DNJB1_HUMAN	uniprot:CP014_HUMAN
	uniprot:SCAR5_HUMAN	uniprot:DNJB2_HUMAN	uniprot:CP035_HUMAN
	uniprot:SCMC1_HUMAN	uniprot:DNJB4_HUMAN	uniprot:CP042_HUMAN
	uniprot:SCMC3_HUMAN	uniprot:DNJB5_HUMAN	uniprot:CP048_HUMAN
	uniprot:SCN9A_HUMAN	uniprot:DNJB6_HUMAN	uniprot:CP057_HUMAN
	uniprot:SCNNA_HUMAN	uniprot:DNJC1_HUMAN	uniprot:CP059_HUMAN
	uniprot:SCOT_HUMAN	uniprot:DNJC7_HUMAN	uniprot:CP068_HUMAN
	uniprot:SCPDH_HUMAN	uniprot:DNLI1_HUMAN	uniprot:CP080_HUMAN
	uniprot:SDA1_HUMAN	uniprot:DNLI3_HUMAN	uniprot:CP086_HUMAN
	uniprot:SDC1_HUMAN	uniprot:DNLI4_HUMAN	uniprot:CP110_HUMAN
	uniprot:SDCG3_HUMAN	uniprot:DNM3A_HUMAN	uniprot:CP19A_HUMAN
	uniprot:SE1L1_HUMAN	uniprot:DNS2A_HUMAN	uniprot:CP1B1_HUMAN
	uniprot:SE6L2_HUMAN	uniprot:DOCK1_HUMAN	uniprot:CP250_HUMAN
	uniprot:SEH1L_HUMAN	uniprot:DOCK2_HUMAN	uniprot:CP26B_HUMAN
	uniprot:SELPL_HUMAN	uniprot:DOCK3_HUMAN	uniprot:CP27B_HUMAN
	uniprot:SEM3A_HUMAN	uniprot:DOCK5_HUMAN	uniprot:CP2A6_HUMAN
	uniprot:SEM3F_HUMAN	uniprot:DOCK6_HUMAN	uniprot:CP2A7_HUMAN
	uniprot:SEM6D_HUMAN	uniprot:DOCK8_HUMAN	uniprot:CP2C9_HUMAN
	uniprot:SENP2_HUMAN	uniprot:DOHH_HUMAN	uniprot:CP2D6_HUMAN
	uniprot:SERC2_HUMAN	uniprot:DOK3_HUMAN	uniprot:CP2F1_HUMAN
	uniprot:SETD7_HUMAN	uniprot:DOP1_HUMAN	uniprot:CP2U1_HUMAN
	uniprot:SETMR_HUMAN	uniprot:DOT1L_HUMAN	uniprot:CP2W1_HUMAN
	uniprot:SF01_HUMAN	uniprot:DOXA2_HUMAN	uniprot:CP4B1_HUMAN
	uniprot:SF3B4_HUMAN	uniprot:DPEP2_HUMAN	uniprot:CP4F2_HUMAN
	uniprot:SFPQ_HUMAN	uniprot:DPEP3_HUMAN	uniprot:CP4F3_HUMAN
	uniprot:SFR14_HUMAN	uniprot:DPF3_HUMAN	uniprot:CP7A1_HUMAN
	uniprot:SFR18_HUMAN	uniprot:DPOD1_HUMAN	uniprot:CPEB4_HUMAN
	uniprot:SFRIP_HUMAN	uniprot:DPOD4_HUMAN	uniprot:CPLX1_HUMAN
	uniprot:SFT2C_HUMAN	uniprot:DPOE1_HUMAN	uniprot:CPLX3_HUMAN
	uniprot:SFXN1_HUMAN	uniprot:DPOE2_HUMAN	uniprot:CPNE1_HUMAN
	uniprot:SG11B_HUMAN	uniprot:DPOE3_HUMAN	uniprot:CPNE7_HUMAN
	uniprot:SGK2_HUMAN	uniprot:DPOG1_HUMAN	uniprot:CPNS1_HUMAN
	uniprot:SGSM3_HUMAN	uniprot:DPOG2_HUMAN	uniprot:CPSF1_HUMAN
	uniprot:SH23A_HUMAN	uniprot:DPOLB_HUMAN	uniprot:CPSF3_HUMAN
	uniprot:SH319_HUMAN	uniprot:DPOLN_HUMAN	uniprot:CPSF5_HUMAN
	uniprot:SH3L1_HUMAN	uniprot:DPOLZ_HUMAN	uniprot:CPSF6_HUMAN
	uniprot:SH3R2_HUMAN	uniprot:DPP3_HUMAN	uniprot:CPT2_HUMAN
	uniprot:SH3Y1_HUMAN	uniprot:DPP4_HUMAN	uniprot:CPXM2_HUMAN
	uniprot:SHAN2_HUMAN	uniprot:DPP8_HUMAN	uniprot:CPZIP_HUMAN
	uniprot:SHB_HUMAN	uniprot:DPP9_HUMAN	uniprot:CQ037_HUMAN
	uniprot:SHLB2_HUMAN	uniprot:DPPA4_HUMAN	uniprot:CQ039_HUMAN
	uniprot:SHRPN_HUMAN	uniprot:DPS1_HUMAN	uniprot:CQ045_HUMAN
	uniprot:SI1L3_HUMAN	uniprot:DPYL1_HUMAN	uniprot:CQ050_HUMAN
	uniprot:SIA8D_HUMAN	uniprot:DPYL3_HUMAN	uniprot:CQ051_HUMAN
	uniprot:SIL1_HUMAN	uniprot:DPYL4_HUMAN	uniprot:CQ056_HUMAN
	uniprot:SIVA_HUMAN	uniprot:DRD2_HUMAN	uniprot:CQ058_HUMAN
	uniprot:SIX5_HUMAN	uniprot:DRG1_HUMAN	uniprot:CQ063_HUMAN
	uniprot:SKAP1_HUMAN	uniprot:DSC2_HUMAN	uniprot:CQ068_HUMAN
	uniprot:SKI_HUMAN	uniprot:DSC3_HUMAN	uniprot:CQ071_HUMAN
	uniprot:SLAP1_HUMAN	uniprot:DSE_HUMAN	uniprot:CQ072_HUMAN
	uniprot:SLN11_HUMAN	uniprot:DSEL_HUMAN	uniprot:CQ079_HUMAN
	uniprot:SMAD4_HUMAN	uniprot:DSG2_HUMAN	uniprot:CQ080_HUMAN
	uniprot:SMAD6_HUMAN	uniprot:DSG3_HUMAN	uniprot:CQ085_HUMAN
	uniprot:SMC5_HUMAN	uniprot:DSRAD_HUMAN	uniprot:CQ086_HUMAN
	uniprot:SMCA2_HUMAN	uniprot:DTBP1_HUMAN	uniprot:CQ089_HUMAN
	uniprot:SMCR7_HUMAN	uniprot:DTL_HUMAN	uniprot:CQ090_HUMAN
	uniprot:SNG2_HUMAN	uniprot:DTNA_HUMAN	uniprot:CQ10A_HUMAN
	uniprot:SNP29_HUMAN	uniprot:DTNB_HUMAN	uniprot:CQ10B_HUMAN
	uniprot:SNX19_HUMAN	uniprot:DUOX2_HUMAN	uniprot:CR001_HUMAN
	uniprot:SO1A2_HUMAN	uniprot:DUS1_HUMAN	uniprot:CR018_HUMAN
	uniprot:SOCS3_HUMAN	uniprot:DUS10_HUMAN	uniprot:CR025_HUMAN
	uniprot:SOCS6_HUMAN	uniprot:DUS1L_HUMAN	uniprot:CR054_HUMAN
	uniprot:SORCN_HUMAN	uniprot:DUS2_HUMAN	uniprot:CR1_HUMAN
	uniprot:SORT_HUMAN	uniprot:DUS21_HUMAN	uniprot:CR2_HUMAN
	uniprot:SOX9_HUMAN	uniprot:DUS3L_HUMAN	uniprot:CR3L1_HUMAN
	uniprot:SP30L_HUMAN	uniprot:DUT_HUMAN	uniprot:CRADD_HUMAN
	uniprot:SP4_HUMAN	uniprot:DVL3_HUMAN	uniprot:CRBB1_HUMAN
	uniprot:SP6_HUMAN	uniprot:DX26B_HUMAN	uniprot:CRBB2_HUMAN
	uniprot:SPAG1_HUMAN	uniprot:DYH1_HUMAN	uniprot:CRBS_HUMAN
	uniprot:SPB3_HUMAN	uniprot:DYH2_HUMAN	uniprot:CRCM1_HUMAN
	uniprot:SPB5_HUMAN	uniprot:DYH5_HUMAN	uniprot:CREB3_HUMAN
	uniprot:SPEB_HUMAN	uniprot:DYL1_HUMAN	uniprot:CREB5_HUMAN
	uniprot:SPEF2_HUMAN	uniprot:DYLT1_HUMAN	uniprot:CREG1_HUMAN
	uniprot:SPEG_HUMAN	uniprot:DYLT3_HUMAN	uniprot:CRFR1_HUMAN
	uniprot:SPERI_HUMAN	uniprot:DYN1_HUMAN	uniprot:CRFR2_HUMAN
	uniprot:SPG20_HUMAN	uniprot:DYN2_HUMAN	uniprot:CRGD_HUMAN
	uniprot:SPG7_HUMAN	uniprot:DYR1A_HUMAN	uniprot:CRIM1_HUMAN
	uniprot:SPI1_HUMAN	uniprot:DYRK4_HUMAN	uniprot:CRIP2_HUMAN
	uniprot:SPIR2_HUMAN	uniprot:DYSF_HUMAN	uniprot:CRIPT_HUMAN
	uniprot:SPIT1_HUMAN	uniprot:DZI1L_HUMAN	uniprot:CRLF3_HUMAN
	uniprot:SPIT2_HUMAN	uniprot:DZIP1_HUMAN	uniprot:CRLS1_HUMAN
	uniprot:SPLC3_HUMAN	uniprot:E2AK2_HUMAN	uniprot:CRML_HUMAN
	uniprot:SPNS2_HUMAN	uniprot:E2F2_HUMAN	uniprot:CRNL1_HUMAN
	uniprot:SPNXA_HUMAN	uniprot:E2F3_HUMAN	uniprot:CRNN_HUMAN
	uniprot:SPR1_HUMAN	uniprot:E41L1_HUMAN	uniprot:CROL1_HUMAN
	uniprot:SPRY4_HUMAN	uniprot:E4F1_HUMAN	uniprot:CRTAP_HUMAN
	uniprot:SPT18_HUMAN	uniprot:EAF2_HUMAN	uniprot:CRTC3_HUMAN
	uniprot:SPTC2_HUMAN	uniprot:EAN57_HUMAN	uniprot:CRYAB_HUMAN
	uniprot:SRBD1_HUMAN	uniprot:EBP2_HUMAN	uniprot:CS010_HUMAN
	uniprot:SRC8_HUMAN	uniprot:ECAT1_HUMAN	uniprot:CS012_HUMAN
	uniprot:SRCAP_HUMAN	uniprot:ECE1_HUMAN	uniprot:CS015_HUMAN
	uniprot:SREC_HUMAN	uniprot:ECE2_HUMAN	uniprot:CS022_HUMAN
	uniprot:SRFB1_HUMAN	uniprot:ECHA_HUMAN	uniprot:CS025_HUMAN
	uniprot:SRGN_HUMAN	uniprot:ECHD1_HUMAN	uniprot:CS036_HUMAN
	uniprot:SRRM1_HUMAN	uniprot:ECHP_HUMAN	uniprot:CS039_HUMAN
	uniprot:SRY_HUMAN	uniprot:EDA_HUMAN	uniprot:CS042_HUMAN
	uniprot:SSH2_HUMAN	uniprot:EDC4_HUMAN	uniprot:CS048_HUMAN
	uniprot:SSH3_HUMAN	uniprot:EDIL3_HUMAN	uniprot:CS050_HUMAN
	uniprot:ST14_HUMAN	uniprot:EDNRA_HUMAN	uniprot:CS051_HUMAN
	uniprot:ST2A1_HUMAN	uniprot:EDRF1_HUMAN	uniprot:CSEN_HUMAN
	uniprot:ST2B1_HUMAN	uniprot:EED_HUMAN	uniprot:CSF1_HUMAN
	uniprot:ST32C_HUMAN	uniprot:EF1B_HUMAN	uniprot:CSF2_HUMAN
	uniprot:STAP1_HUMAN	uniprot:EFC4B_HUMAN	uniprot:CSF2R_HUMAN
	uniprot:STAP2_HUMAN	uniprot:EFG1_HUMAN	uniprot:CSF3R_HUMAN
	uniprot:STAR5_HUMAN	uniprot:EFHC2_HUMAN	uniprot:CSK_HUMAN
	uniprot:STAT3_HUMAN	uniprot:EFNB1_HUMAN	uniprot:CSKP_HUMAN
	uniprot:STAU1_HUMAN	uniprot:EFS_HUMAN	uniprot:CSN2_HUMAN
	uniprot:STK16_HUMAN	uniprot:EFTS_HUMAN	uniprot:CSN4_HUMAN
	uniprot:STK40_HUMAN	uniprot:EFTU_HUMAN	uniprot:CSN7B_HUMAN
	uniprot:STMN1_HUMAN	uniprot:EGFR_HUMAN	uniprot:CSPG2_HUMAN
	uniprot:STRN4_HUMAN	uniprot:EGLN1_HUMAN	uniprot:CSR2B_HUMAN
	uniprot:STX11_HUMAN	uniprot:EGLN2_HUMAN	uniprot:CSRP1_HUMAN
	uniprot:STX3_HUMAN	uniprot:EGLN3_HUMAN	uniprot:CSRP2_HUMAN
	uniprot:SUCB2_HUMAN	uniprot:EGR4_HUMAN	uniprot:CSTF1_HUMAN
	uniprot:SUCR1_HUMAN	uniprot:EHBP1_HUMAN	uniprot:CSTF2_HUMAN
	uniprot:SUFU_HUMAN	uniprot:EHD1_HUMAN	uniprot:CSTF3_HUMAN
	uniprot:SUOX_HUMAN	uniprot:EHD2_HUMAN	uniprot:CSTFT_HUMAN
	uniprot:SV2A_HUMAN	uniprot:EHD4_HUMAN	uniprot:CSTN1_HUMAN
	uniprot:SV2B_HUMAN	uniprot:EHMT2_HUMAN	uniprot:CT007_HUMAN
	uniprot:SYFB_HUMAN	uniprot:EI2BA_HUMAN	uniprot:CT011_HUMAN
	uniprot:SYN1_HUMAN	uniprot:EIF3A_HUMAN	uniprot:CT024_HUMAN
	uniprot:SYRM_HUMAN	uniprot:EIF3D_HUMAN	uniprot:CT043_HUMAN
	uniprot:SYT3_HUMAN	uniprot:EIF3J_HUMAN	uniprot:CT111_HUMAN
	uniprot:SYT9_HUMAN	uniprot:EIF3K_HUMAN	uniprot:CT112_HUMAN
	uniprot:SYVN1_HUMAN	uniprot:EIF3M_HUMAN	uniprot:CT117_HUMAN
	uniprot:T22D1_HUMAN	uniprot:EKI1_HUMAN	uniprot:CT149_HUMAN
	uniprot:T4S5_HUMAN	uniprot:ELAF_HUMAN	uniprot:CT177_HUMAN
	uniprot:TAB1_HUMAN	uniprot:ELAV1_HUMAN	uniprot:CT196_HUMAN
	uniprot:TACC2_HUMAN	uniprot:ELAV2_HUMAN	uniprot:CT199_HUMAN
	uniprot:TACD1_HUMAN	uniprot:ELF1_HUMAN	uniprot:CT2NL_HUMAN
	uniprot:TAF1B_HUMAN	uniprot:ELF2_HUMAN	uniprot:CTAG2_HUMAN
	uniprot:TAF4B_HUMAN	uniprot:ELF4_HUMAN	uniprot:CTBP1_HUMAN
	uniprot:TAF7L_HUMAN	uniprot:ELL_HUMAN	uniprot:CTCF_HUMAN
	uniprot:TAOK1_HUMAN	uniprot:ELMO1_HUMAN	uniprot:CTDP1_HUMAN
	uniprot:TB10C_HUMAN	uniprot:ELN_HUMAN	uniprot:CTDSL_HUMAN
	uniprot:TB182_HUMAN	uniprot:ELOV1_HUMAN	uniprot:CTF18_HUMAN
	uniprot:TBA1A_HUMAN	uniprot:ELOV4_HUMAN	uniprot:CTG1B_HUMAN
	uniprot:TBC17_HUMAN	uniprot:ELP2_HUMAN	uniprot:CTGE5_HUMAN
	uniprot:TBC30_HUMAN	uniprot:EMAL1_HUMAN	uniprot:CTGF_HUMAN
	uniprot:TBC3A_HUMAN	uniprot:EMAL2_HUMAN	uniprot:CTL2_HUMAN
	uniprot:TBCD5_HUMAN	uniprot:EME1_HUMAN	uniprot:CTLA4_HUMAN
	uniprot:TBX1_HUMAN	uniprot:EMP2_HUMAN	uniprot:CTLF2_HUMAN
	uniprot:TCP4_HUMAN	uniprot:EMP3_HUMAN	uniprot:CTNA1_HUMAN
	uniprot:TCPQ_HUMAN	uniprot:EMR2_HUMAN	uniprot:CTND1_HUMAN
	uniprot:TCRG1_HUMAN	uniprot:EMSY_HUMAN	uniprot:CTNL1_HUMAN
	uniprot:TE2IP_HUMAN	uniprot:ENAH_HUMAN	uniprot:CTR3_HUMAN
	uniprot:TEF_HUMAN	uniprot:ENAM_HUMAN	uniprot:CTR4_HUMAN
	uniprot:TEFF1_HUMAN	uniprot:ENC1_HUMAN	uniprot:CTR9_HUMAN
	uniprot:TELT_HUMAN	uniprot:ENKUR_HUMAN	uniprot:CTRB1_HUMAN
	uniprot:TENS4_HUMAN	uniprot:ENOA_HUMAN	uniprot:CTSR2_HUMAN
	uniprot:TF2H3_HUMAN	uniprot:ENOF1_HUMAN	uniprot:CU002_HUMAN
	uniprot:TF2LY_HUMAN	uniprot:ENOPH_HUMAN	uniprot:CU057_HUMAN
	uniprot:TF3C6_HUMAN	uniprot:ENOX2_HUMAN	uniprot:CU059_HUMAN
	uniprot:TF7L2_HUMAN	uniprot:ENPP1_HUMAN	uniprot:CU070_HUMAN
	uniprot:TFE2_HUMAN	uniprot:ENSA_HUMAN	uniprot:CU086_HUMAN
	uniprot:TFEC_HUMAN	uniprot:ENTP7_HUMAN	uniprot:CU119_HUMAN
	uniprot:TFF3_HUMAN	uniprot:ENY2_HUMAN	uniprot:CU121_HUMAN
	uniprot:TGFA_HUMAN	uniprot:EOMES_HUMAN	uniprot:CUED1_HUMAN
	uniprot:TGFR1_HUMAN	uniprot:EP15R_HUMAN	uniprot:CUL3_HUMAN
	uniprot:TGM2_HUMAN	uniprot:EP400_HUMAN	uniprot:CUL4A_HUMAN
	uniprot:TGM5_HUMAN	uniprot:EPC1_HUMAN	uniprot:CUL4B_HUMAN
	uniprot:TGS1_HUMAN	uniprot:EPC2_HUMAN	uniprot:CUL7_HUMAN
	uniprot:THNS2_HUMAN	uniprot:EPCR_HUMAN	uniprot:CUTC_HUMAN
	uniprot:THSD4_HUMAN	uniprot:EPDR1_HUMAN	uniprot:CUX2_HUMAN
	uniprot:THTR_HUMAN	uniprot:EPHA2_HUMAN	uniprot:CV028_HUMAN
	uniprot:TIA1_HUMAN	uniprot:EPHA4_HUMAN	uniprot:CV032_HUMAN
	uniprot:TIAM1_HUMAN	uniprot:EPHB2_HUMAN	uniprot:CWC15_HUMAN
	uniprot:TIG1_HUMAN	uniprot:EPHB4_HUMAN	uniprot:CX001_HUMAN
	uniprot:TIM14_HUMAN	uniprot:EPHB6_HUMAN	uniprot:CX036_HUMAN
	uniprot:TIP60_HUMAN	uniprot:EPM2A_HUMAN	uniprot:CX039_HUMAN
	uniprot:TIPRL_HUMAN	uniprot:EPS8_HUMAN	uniprot:CX042_HUMAN
	uniprot:TLK1_HUMAN	uniprot:EPYC_HUMAN	uniprot:CX057_HUMAN
	uniprot:TLR7_HUMAN	uniprot:ERAL_HUMAN	uniprot:CX3C1_HUMAN
	uniprot:TM125_HUMAN	uniprot:ERAP1_HUMAN	uniprot:CX4NB_HUMAN
	uniprot:TM129_HUMAN	uniprot:ERCC2_HUMAN	uniprot:CX6A1_HUMAN
	uniprot:TM141_HUMAN	uniprot:ERCC8_HUMAN	uniprot:CX6A2_HUMAN
	uniprot:TM165_HUMAN	uniprot:ERD22_HUMAN	uniprot:CX7A1_HUMAN
	uniprot:TM1L1_HUMAN	uniprot:ERD23_HUMAN	uniprot:CX7B2_HUMAN
	uniprot:TM1L2_HUMAN	uniprot:ERF1_HUMAN	uniprot:CXA3_HUMAN
	uniprot:TM41A_HUMAN	uniprot:ERG19_HUMAN	uniprot:CXA4_HUMAN
	uniprot:TM45B_HUMAN	uniprot:ERG7_HUMAN	uniprot:CXB1_HUMAN
	uniprot:TM63A_HUMAN	uniprot:ERGI1_HUMAN	uniprot:CXB6_HUMAN
	uniprot:TM9S1_HUMAN	uniprot:ERH_HUMAN	uniprot:CXCL5_HUMAN
	uniprot:TMBI1_HUMAN	uniprot:ERIC1_HUMAN	uniprot:CXCL7_HUMAN
	uniprot:TMC5_HUMAN	uniprot:ERN1_HUMAN	uniprot:CXCL9_HUMAN
	uniprot:TMCC1_HUMAN	uniprot:ES1_HUMAN	uniprot:CXCR4_HUMAN
	uniprot:TMEM5_HUMAN	uniprot:ESF1_HUMAN	uniprot:CXCR5_HUMAN
	uniprot:TMEM8_HUMAN	uniprot:ESIP1_HUMAN	uniprot:CXCR6_HUMAN
	uniprot:TMEM9_HUMAN	uniprot:ESPL1_HUMAN	uniprot:CXCR7_HUMAN
	uniprot:TMG4_HUMAN	uniprot:ESR2_HUMAN	uniprot:CXL10_HUMAN
	uniprot:TMM20_HUMAN	uniprot:ESTD_HUMAN	uniprot:CXXC1_HUMAN
	uniprot:TMM53_HUMAN	uniprot:ESYT1_HUMAN	uniprot:CXXC4_HUMAN
	uniprot:TMM54_HUMAN	uniprot:ETV5_HUMAN	uniprot:CY15A_HUMAN
	uniprot:TMM56_HUMAN	uniprot:ETV6_HUMAN	uniprot:CY15B_HUMAN
	uniprot:TMM59_HUMAN	uniprot:EVC_HUMAN	uniprot:CY24B_HUMAN
	uniprot:TMM62_HUMAN	uniprot:EVI5_HUMAN	uniprot:CYB5B_HUMAN
	uniprot:TMM77_HUMAN	uniprot:EVI5L_HUMAN	uniprot:CYBP_HUMAN
	uniprot:TMM92_HUMAN	uniprot:EVL_HUMAN	uniprot:CYBR1_HUMAN
	uniprot:TMPS2_HUMAN	uniprot:EVX1_HUMAN	uniprot:CYC_HUMAN
	uniprot:TMPS5_HUMAN	uniprot:EWS_HUMAN	uniprot:CYFP1_HUMAN
	uniprot:TN13B_HUMAN	uniprot:EXO1_HUMAN	uniprot:CYFP2_HUMAN
	uniprot:TNF14_HUMAN	uniprot:EXOC2_HUMAN	uniprot:CYHR1_HUMAN
	uniprot:TNFA_HUMAN	uniprot:EXOC6_HUMAN	uniprot:CYLD_HUMAN
	uniprot:TNK1_HUMAN	uniprot:EXOC7_HUMAN	uniprot:CYR61_HUMAN
	uniprot:TNNI2_HUMAN	uniprot:EXOD1_HUMAN	uniprot:CYTM_HUMAN
	uniprot:TNNI3_HUMAN	uniprot:EXOS1_HUMAN	uniprot:D19L1_HUMAN
	uniprot:TNPO1_HUMAN	uniprot:EXOS2_HUMAN	uniprot:D19L2_HUMAN
	uniprot:TNR11_HUMAN	uniprot:EXOS3_HUMAN	uniprot:D19L3_HUMAN
	uniprot:TNR3_HUMAN	uniprot:EXOS8_HUMAN	uniprot:D19L4_HUMAN
	uniprot:TNR6A_HUMAN	uniprot:EXOS9_HUMAN	uniprot:DAAM1_HUMAN
	uniprot:TOIP1_HUMAN	uniprot:EXT1_HUMAN	uniprot:DAB1_HUMAN
	uniprot:TOLIP_HUMAN	uniprot:EXT2_HUMAN	uniprot:DAB2P_HUMAN
	uniprot:TOM20_HUMAN	uniprot:EYA3_HUMAN	uniprot:DACH1_HUMAN
	uniprot:TOM34_HUMAN	uniprot:EZH2_HUMAN	uniprot:DACH2_HUMAN
	uniprot:TOP2B_HUMAN	uniprot:F101A_HUMAN	uniprot:DAG1_HUMAN
	uniprot:TP8L2_HUMAN	uniprot:F102A_HUMAN	uniprot:DAP1_HUMAN
	uniprot:TPBG_HUMAN	uniprot:F104B_HUMAN	uniprot:DAPK2_HUMAN
	uniprot:TPD53_HUMAN	uniprot:F105A_HUMAN	uniprot:DAPK3_HUMAN
	uniprot:TPP1_HUMAN	uniprot:F105B_HUMAN	uniprot:DAPL1_HUMAN
	uniprot:TPR_HUMAN	uniprot:F108B_HUMAN	uniprot:DAPLE_HUMAN
	uniprot:TPRGL_HUMAN	uniprot:F109A_HUMAN	uniprot:DAPP1_HUMAN
	uniprot:TRAF3_HUMAN	uniprot:F10A1_HUMAN	uniprot:DAZ2_HUMAN
	uniprot:TRAP1_HUMAN	uniprot:F10C1_HUMAN	uniprot:DAZP1_HUMAN
	uniprot:TREM2_HUMAN	uniprot:F110B_HUMAN	uniprot:DAZP2_HUMAN
	uniprot:TRI15_HUMAN	uniprot:F113A_HUMAN	uniprot:DB119_HUMAN
	uniprot:TRI34_HUMAN	uniprot:F117A_HUMAN	uniprot:DBC1_HUMAN
	uniprot:TRI45_HUMAN	uniprot:F119A_HUMAN	uniprot:DBND2_HUMAN
	uniprot:TRI46_HUMAN	uniprot:F120A_HUMAN	uniprot:DBP_HUMAN
	uniprot:TRI56_HUMAN	uniprot:F123A_HUMAN	uniprot:DBR1_HUMAN
	uniprot:TRIB3_HUMAN	uniprot:F131A_HUMAN	uniprot:DC1I2_HUMAN
	uniprot:TRIM3_HUMAN	uniprot:F131B_HUMAN	uniprot:DCAKD_HUMAN
	uniprot:TRIM8_HUMAN	uniprot:F132B_HUMAN	uniprot:DCAM_HUMAN
	uniprot:TRNT1_HUMAN	uniprot:F133B_HUMAN	uniprot:DCBD1_HUMAN
	uniprot:TRPM4_HUMAN	uniprot:F134B_HUMAN	uniprot:DCBD2_HUMAN
	uniprot:TRPT1_HUMAN	uniprot:F149A_HUMAN	uniprot:DCC1_HUMAN
	uniprot:TRPV1_HUMAN	uniprot:F153A_HUMAN	uniprot:DCE2_HUMAN
	uniprot:TRY1_HUMAN	uniprot:F164A_HUMAN	uniprot:DCHS_HUMAN
	uniprot:TRYB2_HUMAN	uniprot:F19A4_HUMAN	uniprot:DCK_HUMAN
	uniprot:TSN13_HUMAN	uniprot:F222C_HUMAN	uniprot:DCLK1_HUMAN
	uniprot:TSP4_HUMAN	uniprot:F264_HUMAN	uniprot:DCLK2_HUMAN
	uniprot:TSR1_HUMAN	uniprot:F71F1_HUMAN	uniprot:DCLK3_HUMAN
	uniprot:TSSK4_HUMAN	uniprot:F75A3_HUMAN	uniprot:DCOR_HUMAN
	uniprot:TSSK6_HUMAN	uniprot:FA13A_HUMAN	uniprot:DCP1A_HUMAN
	uniprot:TSSP_HUMAN	uniprot:FA35A_HUMAN	uniprot:DCP1B_HUMAN
	uniprot:TTBK1_HUMAN	uniprot:FA44B_HUMAN	uniprot:DCP2_HUMAN
	uniprot:TTC12_HUMAN	uniprot:FA44C_HUMAN	uniprot:DCTN2_HUMAN
	uniprot:TTC17_HUMAN	uniprot:FA47B_HUMAN	uniprot:DCXR_HUMAN
	uniprot:TTC27_HUMAN	uniprot:FA48A_HUMAN	uniprot:DD19A_HUMAN
	uniprot:TTC9A_HUMAN	uniprot:FA49B_HUMAN	uniprot:DD19B_HUMAN
	uniprot:TTC9C_HUMAN	uniprot:FA50A_HUMAN	uniprot:DDA1_HUMAN
	uniprot:TTYH1_HUMAN	uniprot:FA53B_HUMAN	uniprot:DDAH1_HUMAN
	uniprot:TX13A_HUMAN	uniprot:FA54B_HUMAN	uniprot:DDI1_HUMAN
	uniprot:TXIP1_HUMAN	uniprot:FA59B_HUMAN	uniprot:DDI2_HUMAN
	uniprot:TXTP_HUMAN	uniprot:FA60A_HUMAN	uniprot:DDR2_HUMAN
	uniprot:TYOBP_HUMAN	uniprot:FA65A_HUMAN	uniprot:DDX1_HUMAN
	uniprot:TYSD1_HUMAN	uniprot:FA69B_HUMAN	uniprot:DDX11_HUMAN
	uniprot:TYSY_HUMAN	uniprot:FA76B_HUMAN	uniprot:DDX12_HUMAN
	uniprot:UB2D3_HUMAN	uniprot:FA78A_HUMAN	uniprot:DDX18_HUMAN
	uniprot:UB2G2_HUMAN	uniprot:FA8_HUMAN	uniprot:DDX21_HUMAN
	uniprot:UBE3B_HUMAN	uniprot:FA81A_HUMAN	uniprot:DDX23_HUMAN
	uniprot:UBE3C_HUMAN	uniprot:FA84B_HUMAN	uniprot:DDX28_HUMAN
	uniprot:UBP14_HUMAN	uniprot:FA98B_HUMAN	uniprot:DDX39_HUMAN
	uniprot:UBP15_HUMAN	uniprot:FABP5_HUMAN	uniprot:DDX3Y_HUMAN
	uniprot:UBP26_HUMAN	uniprot:FABPL_HUMAN	uniprot:DDX41_HUMAN
	uniprot:UBP2L_HUMAN	uniprot:FACD2_HUMAN	uniprot:DDX42_HUMAN
	uniprot:UBP36_HUMAN	uniprot:FACE1_HUMAN	uniprot:DDX43_HUMAN
	uniprot:UBP37_HUMAN	uniprot:FACE2_HUMAN	uniprot:DDX46_HUMAN
	uniprot:UBQL1_HUMAN	uniprot:FADD_HUMAN	uniprot:DDX49_HUMAN
	uniprot:UBQL2_HUMAN	uniprot:FAH2A_HUMAN	uniprot:DDX5_HUMAN
	uniprot:UBR4_HUMAN	uniprot:FAK2_HUMAN	uniprot:DDX54_HUMAN
	uniprot:UD11_HUMAN	uniprot:FAKD1_HUMAN	uniprot:DDX55_HUMAN
	uniprot:UD2B4_HUMAN	uniprot:FAKD2_HUMAN	uniprot:DDX6_HUMAN
	uniprot:UHMK1_HUMAN	uniprot:FAKD3_HUMAN	uniprot:DEDD_HUMAN
	uniprot:UHRF1_HUMAN	uniprot:FANCA_HUMAN	uniprot:DEF_HUMAN
	uniprot:UHRF2_HUMAN	uniprot:FANCF_HUMAN	uniprot:DEF1_HUMAN
	uniprot:ULK2_HUMAN	uniprot:FANCG_HUMAN	uniprot:DEFB2_HUMAN
	uniprot:UN13B_HUMAN	uniprot:FANCI_HUMAN	uniprot:DEFI6_HUMAN
	uniprot:UNK_HUMAN	uniprot:FANCL_HUMAN	uniprot:DEFI8_HUMAN
	uniprot:UPK3B_HUMAN	uniprot:FANCM_HUMAN	uniprot:DEGS1_HUMAN
	uniprot:UPP_HUMAN	uniprot:FAT4_HUMAN	uniprot:DEN1C_HUMAN
	uniprot:URP2_HUMAN	uniprot:FBLI1_HUMAN	uniprot:DEN2A_HUMAN
	uniprot:USF2_HUMAN	uniprot:FBLN1_HUMAN	uniprot:DEN2C_HUMAN
	uniprot:UTER_HUMAN	uniprot:FBLN3_HUMAN	uniprot:DEN2D_HUMAN
	uniprot:VAMP1_HUMAN	uniprot:FBLN4_HUMAN	uniprot:DEP1A_HUMAN
	uniprot:VAPA_HUMAN	uniprot:FBN1_HUMAN	uniprot:DEPD6_HUMAN
	uniprot:VAPB_HUMAN	uniprot:FBN3_HUMAN	uniprot:DERL2_HUMAN
	uniprot:VAV_HUMAN	uniprot:FBW1B_HUMAN	uniprot:DERL3_HUMAN
	uniprot:VAV2_HUMAN	uniprot:FBX11_HUMAN	uniprot:DERM_HUMAN
	uniprot:VEGFB_HUMAN	uniprot:FBX15_HUMAN	uniprot:DERP6_HUMAN
	uniprot:VENTX_HUMAN	uniprot:FBX22_HUMAN	uniprot:DESM_HUMAN
	uniprot:VILI_HUMAN	uniprot:FBX25_HUMAN	uniprot:DEST_HUMAN
	uniprot:VIPR1_HUMAN	uniprot:FBX3_HUMAN	uniprot:DFFB_HUMAN
	uniprot:VMAT1_HUMAN	uniprot:FBX31_HUMAN	uniprot:DFNA5_HUMAN
	uniprot:VP13A_HUMAN	uniprot:FBX37_HUMAN	uniprot:DGC14_HUMAN
	uniprot:VP37B_HUMAN	uniprot:FBX38_HUMAN	uniprot:DGKB_HUMAN
	uniprot:VP37C_HUMAN	uniprot:FBX41_HUMAN	uniprot:DGKG_HUMAN
	uniprot:VPP1_HUMAN	uniprot:FBX42_HUMAN	uniprot:DGKZ_HUMAN
	uniprot:VPP2_HUMAN	uniprot:FBX43_HUMAN	uniprot:DGLB_HUMAN
	uniprot:WASP_HUMAN	uniprot:FBX5_HUMAN	uniprot:DGUOK_HUMAN
	uniprot:WDR34_HUMAN	uniprot:FBXL5_HUMAN	uniprot:DHC24_HUMAN
	uniprot:WDR43_HUMAN	uniprot:FBXW2_HUMAN	uniprot:DHI1_HUMAN
	uniprot:WDR55_HUMAN	uniprot:FBXW7_HUMAN	uniprot:DHI1L_HUMAN
	uniprot:WDR7_HUMAN	uniprot:FCN1_HUMAN	uniprot:DHI2_HUMAN
	uniprot:WDR87_HUMAN	uniprot:FCRL4_HUMAN	uniprot:DHPR_HUMAN
	uniprot:WFS1_HUMAN	uniprot:FCSD1_HUMAN	uniprot:DHR12_HUMAN
	uniprot:WIPF1_HUMAN	uniprot:FCSD2_HUMAN	uniprot:DHR13_HUMAN
	uniprot:WIPF2_HUMAN	uniprot:FEN1_HUMAN	uniprot:DHRS2_HUMAN
	uniprot:WIPI4_HUMAN	uniprot:FERM2_HUMAN	uniprot:DHRS4_HUMAN
	uniprot:WNT4_HUMAN	uniprot:FES_HUMAN	uniprot:DHRSX_HUMAN
	uniprot:WSB1_HUMAN	uniprot:FETUB_HUMAN	uniprot:DHSA_HUMAN
	uniprot:XRCC4_HUMAN	uniprot:FEZ1_HUMAN	uniprot:DHSB_HUMAN
	uniprot:XRN1_HUMAN	uniprot:FFAR1_HUMAN	uniprot:DHSD_HUMAN
	uniprot:XYLT1_HUMAN	uniprot:FFAR2_HUMAN	uniprot:DHSO_HUMAN
	uniprot:YPEL3_HUMAN	uniprot:FFR_HUMAN	uniprot:DHX15_HUMAN
	uniprot:Z280C_HUMAN	uniprot:FGD4_HUMAN	uniprot:DHX30_HUMAN
	uniprot:ZCH14_HUMAN	uniprot:FGD6_HUMAN	uniprot:DHX32_HUMAN
	uniprot:ZDH21_HUMAN	uniprot:FGF16_HUMAN	uniprot:DHX33_HUMAN
	uniprot:ZDH22_HUMAN	uniprot:FGF9_HUMAN	uniprot:DHX34_HUMAN
	uniprot:ZDH23_HUMAN	uniprot:FGFR2_HUMAN	uniprot:DHX36_HUMAN
	uniprot:ZDHC3_HUMAN	uniprot:FGL2_HUMAN	uniprot:DHX40_HUMAN
	uniprot:ZEB1_HUMAN	uniprot:FGRL1_HUMAN	uniprot:DHX57_HUMAN
	uniprot:ZEP2_HUMAN	uniprot:FHL1_HUMAN	uniprot:DHX8_HUMAN
	uniprot:ZFP41_HUMAN	uniprot:FHL17_HUMAN	uniprot:DHX9_HUMAN
	uniprot:ZFPL1_HUMAN	uniprot:FHL2_HUMAN	uniprot:DI3L2_HUMAN
	uniprot:ZFR2_HUMAN	uniprot:FHOD3_HUMAN	uniprot:DIAC_HUMAN
	uniprot:ZFY_HUMAN	uniprot:FHR5_HUMAN	uniprot:DIAP3_HUMAN
	uniprot:ZIK1_HUMAN	uniprot:FIBG_HUMAN	uniprot:DIC_HUMAN
	uniprot:ZN107_HUMAN	uniprot:FIGL1_HUMAN	uniprot:DIMT1_HUMAN
	uniprot:ZN132_HUMAN	uniprot:FIL1L_HUMAN	uniprot:DIP2C_HUMAN
	uniprot:ZN134_HUMAN	uniprot:FINC_HUMAN	uniprot:DIRA3_HUMAN
	uniprot:ZN142_HUMAN	uniprot:FIP1_HUMAN	uniprot:DIRC2_HUMAN
	uniprot:ZN165_HUMAN	uniprot:FKB10_HUMAN	uniprot:DISC1_HUMAN
	uniprot:ZN192_HUMAN	uniprot:FKB14_HUMAN	uniprot:DISP2_HUMAN
	uniprot:ZN207_HUMAN	uniprot:FKB15_HUMAN	uniprot:DJB12_HUMAN
	uniprot:ZN227_HUMAN	uniprot:FKBP5_HUMAN	uniprot:DJB14_HUMAN
	uniprot:ZN260_HUMAN	uniprot:FKBP7_HUMAN	uniprot:DJC10_HUMAN
	uniprot:ZN275_HUMAN	uniprot:FKBP9_HUMAN	uniprot:DJC12_HUMAN
	uniprot:ZN287_HUMAN	uniprot:FL2D_HUMAN	uniprot:DJC17_HUMAN
	uniprot:ZN292_HUMAN	uniprot:FLII_HUMAN	uniprot:DJC21_HUMAN
	uniprot:ZN341_HUMAN	uniprot:FLNA_HUMAN	uniprot:DKC1_HUMAN
	uniprot:ZN346_HUMAN	uniprot:FLNB_HUMAN	uniprot:DKK1_HUMAN
	uniprot:ZN350_HUMAN	uniprot:FLNC_HUMAN	uniprot:DKK2_HUMAN
	uniprot:ZN383_HUMAN	uniprot:FLOT2_HUMAN	uniprot:DKK3_HUMAN
	uniprot:ZN407_HUMAN	uniprot:FLVC1_HUMAN	uniprot:DLDH_HUMAN
	uniprot:ZN440_HUMAN	uniprot:FMNL_HUMAN	uniprot:DLG1_HUMAN
	uniprot:ZN498_HUMAN	uniprot:FMNL2_HUMAN	uniprot:DLG3_HUMAN
	uniprot:ZN507_HUMAN	uniprot:FMNL3_HUMAN	uniprot:DLG5_HUMAN
	uniprot:ZN565_HUMAN	uniprot:FMO2_HUMAN	uniprot:DLGP1_HUMAN
	uniprot:ZN579_HUMAN	uniprot:FMO4_HUMAN	uniprot:DLGP2_HUMAN
	uniprot:ZN655_HUMAN	uniprot:FN3K_HUMAN	uniprot:DLGP4_HUMAN
	uniprot:ZN668_HUMAN	uniprot:FNBP1_HUMAN	uniprot:DLGP5_HUMAN
	uniprot:ZN684_HUMAN	uniprot:FNBP2_HUMAN	uniprot:DLL3_HUMAN
	uniprot:ZN703_HUMAN	uniprot:FNBP4_HUMAN	uniprot:DLL4_HUMAN
	uniprot:ZN710_HUMAN	uniprot:FND3A_HUMAN	uniprot:DLP1_HUMAN
	uniprot:ZN786_HUMAN	uniprot:FND3B_HUMAN	uniprot:DLRB1_HUMAN
	uniprot:ZN829_HUMAN	uniprot:FNDC5_HUMAN	uniprot:DMBT1_HUMAN
	uniprot:ZNF22_HUMAN	uniprot:FNDC8_HUMAN	uniprot:DMD_HUMAN
	uniprot:ZNF92_HUMAN	uniprot:FOG1_HUMAN	uniprot:DMN_HUMAN
	uniprot:ZNRF1_HUMAN	uniprot:FOG2_HUMAN	uniprot:DMP1_HUMAN
	uniprot:ZNT3_HUMAN	uniprot:FOLH1_HUMAN	uniprot:DMP4_HUMAN
	uniprot:ZNT7_HUMAN	uniprot:FOSL1_HUMAN	uniprot:DMPK_HUMAN
	uniprot:ZO1_HUMAN	uniprot:FOSL2_HUMAN	uniprot:DMRT2_HUMAN
	uniprot:ZO2_HUMAN	uniprot:FOXC2_HUMAN	uniprot:DMRT3_HUMAN
	uniprot:ZO3_HUMAN	uniprot:FOXD3_HUMAN	uniprot:DMWD_HUMAN
		uniprot:FOXK1_HUMAN	uniprot:DMXL2_HUMAN
		uniprot:FOXK2_HUMAN	uniprot:DNA2L_HUMAN
		uniprot:FOXL1_HUMAN	uniprot:DNAL1_HUMAN
		uniprot:FOXN2_HUMAN	uniprot:DNAS1_HUMAN
		uniprot:FOXN3_HUMAN	uniprot:DND1_HUMAN
		uniprot:FOXO1_HUMAN	uniprot:DNJA3_HUMAN
		uniprot:FOXO3_HUMAN	uniprot:DNJA4_HUMAN
		uniprot:FOXP1_HUMAN	uniprot:DNJB1_HUMAN
		uniprot:FPGT_HUMAN	uniprot:DNJB2_HUMAN
		uniprot:FPRP_HUMAN	uniprot:DNJB4_HUMAN
		uniprot:FRAT1_HUMAN	uniprot:DNJB5_HUMAN
		uniprot:FRAT2_HUMAN	uniprot:DNJB6_HUMAN
		uniprot:FREM3_HUMAN	uniprot:DNJC1_HUMAN
		uniprot:FRG1_HUMAN	uniprot:DNJC5_HUMAN
		uniprot:FRM4A_HUMAN	uniprot:DNJC7_HUMAN
		uniprot:FRS2_HUMAN	uniprot:DNJC8_HUMAN
		uniprot:FRY_HUMAN	uniprot:DNJC9_HUMAN
		uniprot:FSCN2_HUMAN	uniprot:DNLI1_HUMAN
		uniprot:FSCN3_HUMAN	uniprot:DNLI3_HUMAN
		uniprot:FSD1_HUMAN	uniprot:DNM1L_HUMAN
		uniprot:FSHR_HUMAN	uniprot:DNMBP_HUMAN
		uniprot:FST_HUMAN	uniprot:DNPEP_HUMAN
		uniprot:FSTL1_HUMAN	uniprot:DNSL2_HUMAN
		uniprot:FSTL3_HUMAN	uniprot:DOCK1_HUMAN
		uniprot:FSTL4_HUMAN	uniprot:DOCK2_HUMAN
		uniprot:FUBP1_HUMAN	uniprot:DOCK3_HUMAN
		uniprot:FUBP3_HUMAN	uniprot:DOCK4_HUMAN
		uniprot:FUCO2_HUMAN	uniprot:DOCK5_HUMAN
		uniprot:FUCT1_HUMAN	uniprot:DOCK6_HUMAN
		uniprot:FUS_HUMAN	uniprot:DOCK7_HUMAN
		uniprot:FUSIP_HUMAN	uniprot:DOCK8_HUMAN
		uniprot:FUT10_HUMAN	uniprot:DOCK9_HUMAN
		uniprot:FUT5_HUMAN	uniprot:DOHH_HUMAN
		uniprot:FUT6_HUMAN	uniprot:DOK1_HUMAN
		uniprot:FUT7_HUMAN	uniprot:DOK3_HUMAN
		uniprot:FUZZY_HUMAN	uniprot:DOK6_HUMAN
		uniprot:FWCH2_HUMAN	uniprot:DOM3Z_HUMAN
		uniprot:FXL14_HUMAN	uniprot:DPEP1_HUMAN
		uniprot:FXL18_HUMAN	uniprot:DPF3_HUMAN
		uniprot:FXL22_HUMAN	uniprot:DPH3_HUMAN
		uniprot:FXR1_HUMAN	uniprot:DPH5_HUMAN
		uniprot:FXYD6_HUMAN	uniprot:DPM2_HUMAN
		uniprot:FYB_HUMAN	uniprot:DPOD1_HUMAN
		uniprot:FYV1_HUMAN	uniprot:DPOD2_HUMAN
		uniprot:FZD7_HUMAN	uniprot:DPOD4_HUMAN
		uniprot:FZR_HUMAN	uniprot:DPOE1_HUMAN
		uniprot:G3BP2_HUMAN	uniprot:DPOE3_HUMAN
		uniprot:G45IP_HUMAN	uniprot:DPOG1_HUMAN
		uniprot:G6B_HUMAN	uniprot:DPOG2_HUMAN
		uniprot:G6PC_HUMAN	uniprot:DPOLA_HUMAN
		uniprot:G6PC2_HUMAN	uniprot:DPOLB_HUMAN
		uniprot:G7D_HUMAN	uniprot:DPOLN_HUMAN
		uniprot:GA2L3_HUMAN	uniprot:DPOLZ_HUMAN
		uniprot:GA45A_HUMAN	uniprot:DPP10_HUMAN
		uniprot:GA45B_HUMAN	uniprot:DPP2_HUMAN
		uniprot:GABP2_HUMAN	uniprot:DPP8_HUMAN
		uniprot:GABPA_HUMAN	uniprot:DPP9_HUMAN
		uniprot:GABR1_HUMAN	uniprot:DPPA4_HUMAN
		uniprot:GABR2_HUMAN	uniprot:DPS1_HUMAN
		uniprot:GAK_HUMAN	uniprot:DPYD_HUMAN
		uniprot:GALM_HUMAN	uniprot:DPYL1_HUMAN
		uniprot:GALNS_HUMAN	uniprot:DPYL5_HUMAN
		uniprot:GALP_HUMAN	uniprot:DRG1_HUMAN
		uniprot:GALR2_HUMAN	uniprot:DRG2_HUMAN
		uniprot:GALT1_HUMAN	uniprot:DRS7B_HUMAN
		uniprot:GALT2_HUMAN	uniprot:DSE_HUMAN
		uniprot:GALT6_HUMAN	uniprot:DSEL_HUMAN
		uniprot:GANAB_HUMAN	uniprot:DSG2_HUMAN
		uniprot:GARL3_HUMAN	uniprot:DSN1_HUMAN
		uniprot:GAS6_HUMAN	uniprot:DSRAD_HUMAN
		uniprot:GASP1_HUMAN	uniprot:DTBP1_HUMAN
		uniprot:GATA4_HUMAN	uniprot:DTL_HUMAN
		uniprot:GATA5_HUMAN	uniprot:DTWD1_HUMAN
		uniprot:GATA6_HUMAN	uniprot:DTX2_HUMAN
		uniprot:GATB_HUMAN	uniprot:DUOX2_HUMAN
		uniprot:GBG12_HUMAN	uniprot:DUS1_HUMAN
		uniprot:GBG2_HUMAN	uniprot:DUS10_HUMAN
		uniprot:GBP1_HUMAN	uniprot:DUS12_HUMAN
		uniprot:GBP4_HUMAN	uniprot:DUS1L_HUMAN
		uniprot:GBRA1_HUMAN	uniprot:DUS2_HUMAN
		uniprot:GBRA5_HUMAN	uniprot:DUS22_HUMAN
		uniprot:GBRB3_HUMAN	uniprot:DUS3L_HUMAN
		uniprot:GBRG3_HUMAN	uniprot:DUS5_HUMAN
		uniprot:GCC2_HUMAN	uniprot:DUS7_HUMAN
		uniprot:GCDH_HUMAN	uniprot:DUS8_HUMAN
		uniprot:GCFC_HUMAN	uniprot:DUT_HUMAN
		uniprot:GCH1_HUMAN	uniprot:DVL3_HUMAN
		uniprot:GCP2_HUMAN	uniprot:DYH2_HUMAN
		uniprot:GCP3_HUMAN	uniprot:DYH7_HUMAN
		uniprot:GCP4_HUMAN	uniprot:DYHC1_HUMAN
		uniprot:GCR_HUMAN	uniprot:DYL1_HUMAN
		uniprot:GCSH_HUMAN	uniprot:DYLT1_HUMAN
		uniprot:GCYB1_HUMAN	uniprot:DYN2_HUMAN
		uniprot:GDF11_HUMAN	uniprot:DYR_HUMAN
		uniprot:GDF5_HUMAN	uniprot:DYR1A_HUMAN
		uniprot:GDIA_HUMAN	uniprot:DYRK2_HUMAN
		uniprot:GDIR2_HUMAN	uniprot:DZIP1_HUMAN
		uniprot:GDIR3_HUMAN	uniprot:DZIP3_HUMAN
		uniprot:GDPD1_HUMAN	uniprot:E2AK2_HUMAN
		uniprot:GDS1_HUMAN	uniprot:E2AK4_HUMAN
		uniprot:GEM_HUMAN	uniprot:E2F1_HUMAN
		uniprot:GEMI_HUMAN	uniprot:E2F2_HUMAN
		uniprot:GEMI2_HUMAN	uniprot:E2F3_HUMAN
		uniprot:GEN_HUMAN	uniprot:E2F7_HUMAN
		uniprot:GEPH_HUMAN	uniprot:E41L1_HUMAN
		uniprot:GFI1_HUMAN	uniprot:E41L2_HUMAN
		uniprot:GFPT1_HUMAN	uniprot:E41L5_HUMAN
		uniprot:GFPT2_HUMAN	uniprot:E41LA_HUMAN
		uniprot:GFRP_HUMAN	uniprot:E41LB_HUMAN
		uniprot:GG2L1_HUMAN	uniprot:E4F1_HUMAN
		uniprot:GGA2_HUMAN	uniprot:EAA1_HUMAN
		uniprot:GGA3_HUMAN	uniprot:EAA2_HUMAN
		uniprot:GGT5_HUMAN	uniprot:EAA5_HUMAN
		uniprot:GIMA2_HUMAN	uniprot:EAF2_HUMAN
		uniprot:GIMA5_HUMAN	uniprot:EAN57_HUMAN
		uniprot:GIMA6_HUMAN	uniprot:EBP_HUMAN
		uniprot:GIMA7_HUMAN	uniprot:EBP2_HUMAN
		uniprot:GIMA8_HUMAN	uniprot:EBPL_HUMAN
		uniprot:GIPC1_HUMAN	uniprot:ECAT1_HUMAN
		uniprot:GIT2_HUMAN	uniprot:ECE1_HUMAN
		uniprot:GL8D1_HUMAN	uniprot:ECHA_HUMAN
		uniprot:GL8D2_HUMAN	uniprot:ECHB_HUMAN
		uniprot:GL8D3_HUMAN	uniprot:ECHD1_HUMAN
		uniprot:GLCE_HUMAN	uniprot:ECHD2_HUMAN
		uniprot:GLCI1_HUMAN	uniprot:ECHD3_HUMAN
		uniprot:GLD2_HUMAN	uniprot:ECM29_HUMAN
		uniprot:GLGB_HUMAN	uniprot:ECSIT_HUMAN
		uniprot:GLIP1_HUMAN	uniprot:ECT2_HUMAN
		uniprot:GLIS1_HUMAN	uniprot:EDAR_HUMAN
		uniprot:GLMN_HUMAN	uniprot:EDC4_HUMAN
		uniprot:GLOD5_HUMAN	uniprot:EDEM2_HUMAN
		uniprot:GLP2R_HUMAN	uniprot:EDIL3_HUMAN
		uniprot:GLPK2_HUMAN	uniprot:EDN1_HUMAN
		uniprot:GLRA3_HUMAN	uniprot:EDN3_HUMAN
		uniprot:GLRB_HUMAN	uniprot:EF1A1_HUMAN
		uniprot:GLRX5_HUMAN	uniprot:EF1B_HUMAN
		uniprot:GLSK_HUMAN	uniprot:EF1D_HUMAN
		uniprot:GLT10_HUMAN	uniprot:EF1G_HUMAN
		uniprot:GLTD2_HUMAN	uniprot:EF2_HUMAN
		uniprot:GLTL1_HUMAN	uniprot:EF2K_HUMAN
		uniprot:GLTL2_HUMAN	uniprot:EFC4B_HUMAN
		uniprot:GLTL4_HUMAN	uniprot:EFCB2_HUMAN
		uniprot:GLYAT_HUMAN	uniprot:EFCB6_HUMAN
		uniprot:GLYC_HUMAN	uniprot:EFG1_HUMAN
		uniprot:GLYL1_HUMAN	uniprot:EFG2_HUMAN
		uniprot:GLYM_HUMAN	uniprot:EFHA2_HUMAN
		uniprot:GMCLL_HUMAN	uniprot:EFNA1_HUMAN
		uniprot:GMEB2_HUMAN	uniprot:EFNA3_HUMAN
		uniprot:GMFG_HUMAN	uniprot:EFR3B_HUMAN
		uniprot:GMPPA_HUMAN	uniprot:EFTS_HUMAN
		uniprot:GNA11_HUMAN	uniprot:EFTU_HUMAN
		uniprot:GNA12_HUMAN	uniprot:EGFR_HUMAN
		uniprot:GNA14_HUMAN	uniprot:EGLN1_HUMAN
		uniprot:GNA15_HUMAN	uniprot:EGLN3_HUMAN
		uniprot:GNAO_HUMAN	uniprot:EGR2_HUMAN
		uniprot:GNB1L_HUMAN	uniprot:EHBP1_HUMAN
		uniprot:GNLY_HUMAN	uniprot:EHD1_HUMAN
		uniprot:GNRHR_HUMAN	uniprot:EHD2_HUMAN
		uniprot:GNRR2_HUMAN	uniprot:EHD4_HUMAN
		uniprot:GOGA1_HUMAN	uniprot:EHMT1_HUMAN
		uniprot:GOGA2_HUMAN	uniprot:EHMT2_HUMAN
		uniprot:GOGA4_HUMAN	uniprot:EI2BA_HUMAN
		uniprot:GOSR2_HUMAN	uniprot:EI2BE_HUMAN
		uniprot:GP107_HUMAN	uniprot:EID2B_HUMAN
		uniprot:GP124_HUMAN	uniprot:EIF1B_HUMAN
		uniprot:GP132_HUMAN	uniprot:EIF2A_HUMAN
		uniprot:GP133_HUMAN	uniprot:EIF3A_HUMAN
		uniprot:GP135_HUMAN	uniprot:EIF3D_HUMAN
		uniprot:GP153_HUMAN	uniprot:EIF3E_HUMAN
		uniprot:GP155_HUMAN	uniprot:EIF3H_HUMAN
		uniprot:GP174_HUMAN	uniprot:EIF3I_HUMAN
		uniprot:GP176_HUMAN	uniprot:EIF3J_HUMAN
		uniprot:GPC1_HUMAN	uniprot:EIF3M_HUMAN
		uniprot:GPC5B_HUMAN	uniprot:EIF3X_HUMAN
		uniprot:GPC6_HUMAN	uniprot:EKI1_HUMAN
		uniprot:GPI8_HUMAN	uniprot:ELA3A_HUMAN
		uniprot:GPR1_HUMAN	uniprot:ELAV1_HUMAN
		uniprot:GPR18_HUMAN	uniprot:ELF1_HUMAN
		uniprot:GPR20_HUMAN	uniprot:ELF2_HUMAN
		uniprot:GPR22_HUMAN	uniprot:ELF4_HUMAN
		uniprot:GPR27_HUMAN	uniprot:ELK3_HUMAN
		uniprot:GPR34_HUMAN	uniprot:ELL2_HUMAN
		uniprot:GPR84_HUMAN	uniprot:ELMO1_HUMAN
		uniprot:GPR88_HUMAN	uniprot:ELMO2_HUMAN
		uniprot:GPSM1_HUMAN	uniprot:ELOA1_HUMAN
		uniprot:GPSM2_HUMAN	uniprot:ELOA2_HUMAN
		uniprot:GPSM3_HUMAN	uniprot:ELOB_HUMAN
		uniprot:GPTC3_HUMAN	uniprot:ELOV1_HUMAN
		uniprot:GPTC8_HUMAN	uniprot:ELP1_HUMAN
		uniprot:GPX1_HUMAN	uniprot:ELP3_HUMAN
		uniprot:GRAA_HUMAN	uniprot:ELP4_HUMAN
		uniprot:GRAM_HUMAN	uniprot:EMAL1_HUMAN
		uniprot:GRAM3_HUMAN	uniprot:EMAL3_HUMAN
		uniprot:GRAM4_HUMAN	uniprot:EMAL4_HUMAN
		uniprot:GRAP2_HUMAN	uniprot:EMAL5_HUMAN
		uniprot:GRB10_HUMAN	uniprot:EMD_HUMAN
		uniprot:GREM2_HUMAN	uniprot:EMP2_HUMAN
		uniprot:GRHPR_HUMAN	uniprot:EMP3_HUMAN
		uniprot:GRIA1_HUMAN	uniprot:EMR2_HUMAN
		uniprot:GRIA2_HUMAN	uniprot:ENAH_HUMAN
		uniprot:GRIA3_HUMAN	uniprot:ENC1_HUMAN
		uniprot:GRIA4_HUMAN	uniprot:ENOA_HUMAN
		uniprot:GRIK1_HUMAN	uniprot:ENOF1_HUMAN
		uniprot:GRIK4_HUMAN	uniprot:ENOPH_HUMAN
		uniprot:GRIN1_HUMAN	uniprot:ENOX1_HUMAN
		uniprot:GRIP1_HUMAN	uniprot:ENOX2_HUMAN
		uniprot:GRIP2_HUMAN	uniprot:ENPP1_HUMAN
		uniprot:GRIPE_HUMAN	uniprot:ENPP6_HUMAN
		uniprot:GRK6_HUMAN	uniprot:ENTP1_HUMAN
		uniprot:GRLF1_HUMAN	uniprot:ENTP4_HUMAN
		uniprot:GRM1A_HUMAN	uniprot:ENTP5_HUMAN
		uniprot:GRP1_HUMAN	uniprot:ENTP7_HUMAN
		uniprot:GRP2_HUMAN	uniprot:ENY2_HUMAN
		uniprot:GRP4_HUMAN	uniprot:EOMES_HUMAN
		uniprot:GRSF1_HUMAN	uniprot:EP15R_HUMAN
		uniprot:GSCR2_HUMAN	uniprot:EP3A_HUMAN
		uniprot:GSE1_HUMAN	uniprot:EPAS1_HUMAN
		uniprot:GSH0_HUMAN	uniprot:EPC1_HUMAN
		uniprot:GSLG1_HUMAN	uniprot:EPC2_HUMAN
		uniprot:GSTA4_HUMAN	uniprot:EPHA2_HUMAN
		uniprot:GSX2_HUMAN	uniprot:EPHB4_HUMAN
		uniprot:GT251_HUMAN	uniprot:EPHB6_HUMAN
		uniprot:GT252_HUMAN	uniprot:EPM2A_HUMAN
		uniprot:GT2D1_HUMAN	uniprot:EPN1_HUMAN
		uniprot:GTD2A_HUMAN	uniprot:EPS15_HUMAN
		uniprot:GTPB1_HUMAN	uniprot:ERAP1_HUMAN
		uniprot:GTPB6_HUMAN	uniprot:ERBB2_HUMAN
		uniprot:GTR1_HUMAN	uniprot:ERBB3_HUMAN
		uniprot:GTR10_HUMAN	uniprot:ERCC2_HUMAN
		uniprot:GTR14_HUMAN	uniprot:ERCC5_HUMAN
		uniprot:GTR3_HUMAN	uniprot:ERCC8_HUMAN
		uniprot:GTR6_HUMAN	uniprot:ERD22_HUMAN
		uniprot:GTR8_HUMAN	uniprot:ERD23_HUMAN
		uniprot:GTSE1_HUMAN	uniprot:ERF3A_HUMAN
		uniprot:GTSF1_HUMAN	uniprot:ERG_HUMAN
		uniprot:GUAA_HUMAN	uniprot:ERG28_HUMAN
		uniprot:GUC1A_HUMAN	uniprot:ERG7_HUMAN
		uniprot:GUC1B_HUMAN	uniprot:ERGI1_HUMAN
		uniprot:GUC2C_HUMAN	uniprot:ERGI2_HUMAN
		uniprot:GULP1_HUMAN	uniprot:ERGI3_HUMAN
		uniprot:H13_HUMAN	uniprot:ERIC1_HUMAN
		uniprot:H14_HUMAN	uniprot:ERO1A_HUMAN
		uniprot:H17B6_HUMAN	uniprot:ERP27_HUMAN
		uniprot:H1FNT_HUMAN	uniprot:ERP29_HUMAN
		uniprot:H1X_HUMAN	uniprot:ERR1_HUMAN
		uniprot:H2A1_HUMAN	uniprot:ERR3_HUMAN
		uniprot:H2AW_HUMAN	uniprot:ES1_HUMAN
		uniprot:H2AY_HUMAN	uniprot:ES8L2_HUMAN
		uniprot:H2AZ_HUMAN	uniprot:ES8L3_HUMAN
		uniprot:H2B1C_HUMAN	uniprot:ESF1_HUMAN
		uniprot:H31_HUMAN	uniprot:ESIP1_HUMAN
		uniprot:H33_HUMAN	uniprot:ESPL1_HUMAN
		uniprot:H6ST1_HUMAN	uniprot:ESPN_HUMAN
		uniprot:HA22_HUMAN	uniprot:ESR1_HUMAN
		uniprot:HABP2_HUMAN	uniprot:ESR2_HUMAN
		uniprot:HABP4_HUMAN	uniprot:EST2_HUMAN
		uniprot:HAKAI_HUMAN	uniprot:ESTD_HUMAN
		uniprot:HAOX1_HUMAN	uniprot:ESYT3_HUMAN
		uniprot:HAOX2_HUMAN	uniprot:ETFA_HUMAN
		uniprot:HAP28_HUMAN	uniprot:ETFB_HUMAN
		uniprot:HAS3_HUMAN	uniprot:ETFD_HUMAN
		uniprot:HASP_HUMAN	uniprot:ETHE1_HUMAN
		uniprot:HBEGF_HUMAN	uniprot:ETS1_HUMAN
		uniprot:HBM_HUMAN	uniprot:ETV1_HUMAN
		uniprot:HBS1L_HUMAN	uniprot:ETV3_HUMAN
		uniprot:HCDH_HUMAN	uniprot:ETV6_HUMAN
		uniprot:HCFC1_HUMAN	uniprot:ETV7_HUMAN
		uniprot:HCK_HUMAN	uniprot:EVG1_HUMAN
		uniprot:HCLS1_HUMAN	uniprot:EVI1_HUMAN
		uniprot:HCN2_HUMAN	uniprot:EVI2A_HUMAN
		uniprot:HCST_HUMAN	uniprot:EVI5_HUMAN
		uniprot:HDA10_HUMAN	uniprot:EVI5L_HUMAN
		uniprot:HDA11_HUMAN	uniprot:EVL_HUMAN
		uniprot:HDAC2_HUMAN	uniprot:EVX1_HUMAN
		uniprot:HDAC4_HUMAN	uniprot:EWS_HUMAN
		uniprot:HDAC5_HUMAN	uniprot:EXC6B_HUMAN
		uniprot:HDAC6_HUMAN	uniprot:EXOC3_HUMAN
		uniprot:HDDC2_HUMAN	uniprot:EXOC4_HUMAN
		uniprot:HDHD2_HUMAN	uniprot:EXOC6_HUMAN
		uniprot:HEAT1_HUMAN	uniprot:EXOD1_HUMAN
		uniprot:HEAT2_HUMAN	uniprot:EXOS1_HUMAN
		uniprot:HEBP1_HUMAN	uniprot:EXOS2_HUMAN
		uniprot:HECD1_HUMAN	uniprot:EXOS3_HUMAN
		uniprot:HECD3_HUMAN	uniprot:EXOS4_HUMAN
		uniprot:HEG1_HUMAN	uniprot:EXOS8_HUMAN
		uniprot:HELLS_HUMAN	uniprot:EXOS9_HUMAN
		uniprot:HELZ_HUMAN	uniprot:EXT1_HUMAN
		uniprot:HEMH_HUMAN	uniprot:EXT2_HUMAN
		uniprot:HEMO_HUMAN	uniprot:EXTL3_HUMAN
		uniprot:HEN2_HUMAN	uniprot:EYA2_HUMAN
		uniprot:HERC5_HUMAN	uniprot:EYA3_HUMAN
		uniprot:HES7_HUMAN	uniprot:EZH2_HUMAN
		uniprot:HEXB_HUMAN	uniprot:EZRI_HUMAN
		uniprot:HEYL_HUMAN	uniprot:F100A_HUMAN
		uniprot:HFE_HUMAN	uniprot:F101A_HUMAN
		uniprot:HGFA_HUMAN	uniprot:F105B_HUMAN
		uniprot:HHIP_HUMAN	uniprot:F108B_HUMAN
		uniprot:HHLA3_HUMAN	uniprot:F10A1_HUMAN
		uniprot:HIC1_HUMAN	uniprot:F10C1_HUMAN
		uniprot:HIF1A_HUMAN	uniprot:F110B_HUMAN
		uniprot:HIPK2_HUMAN	uniprot:F116B_HUMAN
		uniprot:HIRA_HUMAN	uniprot:F117A_HUMAN
		uniprot:HIRP3_HUMAN	uniprot:F119A_HUMAN
		uniprot:HKDC1_HUMAN	uniprot:F120C_HUMAN
		uniprot:HLF_HUMAN	uniprot:F124A_HUMAN
		uniprot:HM20A_HUMAN	uniprot:F128A_HUMAN
		uniprot:HM2L1_HUMAN	uniprot:F133A_HUMAN
		uniprot:HME1_HUMAN	uniprot:F133B_HUMAN
		uniprot:HMGB1_HUMAN	uniprot:F134A_HUMAN
		uniprot:HMGB2_HUMAN	uniprot:F155A_HUMAN
		uniprot:HMGB3_HUMAN	uniprot:F162A_HUMAN
		uniprot:HMGB4_HUMAN	uniprot:F164A_HUMAN
		uniprot:HMGCL_HUMAN	uniprot:F16B1_HUMAN
		uniprot:HMGN1_HUMAN	uniprot:F19A5_HUMAN
		uniprot:HMGN2_HUMAN	uniprot:F222C_HUMAN
		uniprot:HMGN3_HUMAN	uniprot:F261_HUMAN
		uniprot:HMHA1_HUMAN	uniprot:F27E3_HUMAN
		uniprot:HMHB1_HUMAN	uniprot:F8I2_HUMAN
		uniprot:HMX2_HUMAN	uniprot:F92A1_HUMAN
		uniprot:HNMT_HUMAN	uniprot:FA20A_HUMAN
		uniprot:HNRDL_HUMAN	uniprot:FA20B_HUMAN
		uniprot:HNRH1_HUMAN	uniprot:FA26F_HUMAN
		uniprot:HNRH2_HUMAN	uniprot:FA29A_HUMAN
		uniprot:HNRH3_HUMAN	uniprot:FA35A_HUMAN
		uniprot:HNRLL_HUMAN	uniprot:FA44B_HUMAN
		uniprot:HNRPC_HUMAN	uniprot:FA46B_HUMAN
		uniprot:HNRPD_HUMAN	uniprot:FA46C_HUMAN
		uniprot:HNRPF_HUMAN	uniprot:FA47A_HUMAN
		uniprot:HNRPG_HUMAN	uniprot:FA49B_HUMAN
		uniprot:HNRPK_HUMAN	uniprot:FA50A_HUMAN
		uniprot:HNRPM_HUMAN	uniprot:FA53B_HUMAN
		uniprot:HNRPQ_HUMAN	uniprot:FA60A_HUMAN
		uniprot:HNRPR_HUMAN	uniprot:FA63A_HUMAN
		uniprot:HNRPU_HUMAN	uniprot:FA63B_HUMAN
		uniprot:HOME1_HUMAN	uniprot:FA65A_HUMAN
		uniprot:HOME3_HUMAN	uniprot:FA69B_HUMAN
		uniprot:HOP_HUMAN	uniprot:FA73A_HUMAN
		uniprot:HPRT_HUMAN	uniprot:FA78A_HUMAN
		uniprot:HPS1_HUMAN	uniprot:FA8_HUMAN
		uniprot:HPSE2_HUMAN	uniprot:FA83D_HUMAN
		uniprot:HRH1_HUMAN	uniprot:FA83F_HUMAN
		uniprot:HRH3_HUMAN	uniprot:FA84B_HUMAN
		uniprot:HRP20_HUMAN	uniprot:FA86A_HUMAN
		uniprot:HRSL1_HUMAN	uniprot:FA86C_HUMAN
		uniprot:HS3S4_HUMAN	uniprot:FA96A_HUMAN
		uniprot:HS3S6_HUMAN	uniprot:FA98A_HUMAN
		uniprot:HS3SB_HUMAN	uniprot:FA98B_HUMAN
		uniprot:HS71L_HUMAN	uniprot:FAAH2_HUMAN
		uniprot:HS90B_HUMAN	uniprot:FABP5_HUMAN
		uniprot:HSF2_HUMAN	uniprot:FABP7_HUMAN
		uniprot:HSF2B_HUMAN	uniprot:FABPI_HUMAN
		uniprot:HSFY1_HUMAN	uniprot:FACD2_HUMAN
		uniprot:HSP7C_HUMAN	uniprot:FACE1_HUMAN
		uniprot:HSPB1_HUMAN	uniprot:FACR2_HUMAN
		uniprot:HSPB2_HUMAN	uniprot:FAD1_HUMAN
		uniprot:HSPB7_HUMAN	uniprot:FADD_HUMAN
		uniprot:HTAI2_HUMAN	uniprot:FADS3_HUMAN
		uniprot:HTF4_HUMAN	uniprot:FAH2A_HUMAN
		uniprot:HTR5B_HUMAN	uniprot:FAHD1_HUMAN
		uniprot:HTRA1_HUMAN	uniprot:FAIM1_HUMAN
		uniprot:HTRA2_HUMAN	uniprot:FAK2_HUMAN
		uniprot:HTSF1_HUMAN	uniprot:FAKD1_HUMAN
		uniprot:HUWE1_HUMAN	uniprot:FAKD2_HUMAN
		uniprot:HVCN1_HUMAN	uniprot:FAKD3_HUMAN
		uniprot:HXA10_HUMAN	uniprot:FAM3B_HUMAN
		uniprot:HXA11_HUMAN	uniprot:FAN_HUMAN
		uniprot:HXA3_HUMAN	uniprot:FANCA_HUMAN
		uniprot:HXA7_HUMAN	uniprot:FANCF_HUMAN
		uniprot:HXB13_HUMAN	uniprot:FANCI_HUMAN
		uniprot:HXB3_HUMAN	uniprot:FANCL_HUMAN
		uniprot:HXB8_HUMAN	uniprot:FANCM_HUMAN
		uniprot:HXC11_HUMAN	uniprot:FANK1_HUMAN
		uniprot:HXD10_HUMAN	uniprot:FAS_HUMAN
		uniprot:HXD11_HUMAN	uniprot:FAT3_HUMAN
		uniprot:HXK3_HUMAN	uniprot:FAT4_HUMAN
		uniprot:HYAL3_HUMAN	uniprot:FBLI1_HUMAN
		uniprot:HYCCI_HUMAN	uniprot:FBLN1_HUMAN
		uniprot:HYI_HUMAN	uniprot:FBLN3_HUMAN
		uniprot:I13R1_HUMAN	uniprot:FBLN4_HUMAN
[truncated: 4,534 more rows]
