# Supplementary material for: Consensus-Phenotype Integration of Transcriptomic and Metabolomic Data Implies a Role for Metabolism in the Chemosensitivity of Tumour Cells
Source: PLoS Comput Biol. 2011 Mar 31;7(3):e1001113. doi: 10.1371/journal.pcbi.1001113 (PMC3068923; doi:10.1371/journal.pcbi.1001113)
Supplement: Table S3 — The pathways most frequently associated with drugs from the panel. (0.01 MB XLSX) [file pcbi.1001113.s003.xlsx]

## Sheet: Sheet1
Pathway name	Number of drugs with a sigificant association (out of 82)
'Formation and Maturation of mRNA Transcript Reactome '	58
Elongation of Intron-Containing Transcripts and co-transcriptional mRNA splicing Reactome '	57
'mRNA Splicing Reactome '	57
'Viral Messenger RNA Synthesis Reactome '	57
'mRNA Splicing - Major Pathway Reactome '	57
'Processing of Capped Intron-Containing Pre-mRNA Reactome '	57
'Elongation and Processing of Capped Transcripts Reactome '	57
'Influenza Life Cycle Reactome '	56
'Influenza Infection Reactome '	56
'TCR NetPath '	55
'mRNA Splicing - Minor Pathway Reactome '	55
'Influenza Viral RNA Transcription and Replication Reactome '	55
'Gene Expression Reactome '	52
'Transport of Mature Transcript to Cytoplasm Reactome '	51
Transport of Mature mRNA derived from an Intron-Containing Transcript Reactome '	51
'BCR NetPath '	50
'TGFBR NetPath '	50
'Transport of the SLBP independent Mature mRNA Reactome '	49
'Transport of the SLBP Dependant Mature mRNA Reactome '	48
'NEP/NS2 Interacts with the Cellular Export Machinery Reactome '	48
'IL2 signaling events mediated by STAT5 PID '	47
'snRNP Assembly Reactome '	47
'Metabolism of non-coding RNA Reactome '	47
'Export of Viral Ribonucleoproteins from Nucleus Reactome '	46
'Rho GTPase cycle Reactome '	46
'lck and fyn tyrosine kinases in initiation of tcr activation BioCarta	46
Transport of Mature mRNAs Derived from Intronless Transcripts Reactome '	45
'antisense pathway BioCarta '	45
Negative Regulation of Glucokinase by Glucokinase Regulatory Protein Reactome '	44
'TNFalpha NetPath '	44
'Interactions of Vpr with host cellular proteins Reactome '	44
'granzyme a mediated apoptosis pathway BioCarta '	44
Transport of Mature mRNA Derived from an Intronless Transcript Reactome '	44
'cell cycle: g1/s check point BioCarta '	42
'HIV Infection Reactome '	42
'HIV Life Cycle Reactome '	42
'G1 Phase Reactome '	42
'Cyclin D associated events in G1 Reactome '	42
'Rev-mediated nuclear export of HIV-1 RNA Reactome '	42
TCR signaling in naive CD4 T cells PID '	42
'Nuclear import of Rev protein Reactome '	41
'the information processing pathway at the ifn beta enhancer BioCarta	41
'cyclins and cell cycle regulation BioCarta '	41
'Alpha6Beta4Integrin NetPath '	41
'amb2 Integrin signaling PID '	41
'Calcineurin-regulated NFAT-dependent transcription in lymphocytes PID	40
'mRNA 3,-end processing Reactome '	40
Immunoregulatory interactions between a Lymphoid and a non-Lymphoid cell Reactome '	40
'Post-Elongation Processing of Intron-Containing pre-mRNA Reactome '	40
'Cleavage of Growing Transcript in the Termination Region Reactome '	40
'RNA Polymerase II Transcription Termination Reactome '	40
'Post-Elongation Processing of the Transcript Reactome '	40
'RNA Polymerase II Transcription Reactome '	40
TCR signaling in naive CD8 T cells PID '	40
